# Supplementary material for: URI alleviates tyrosine kinase inhibitors-induced ferroptosis by reprogramming lipid metabolism in p53 wild-type liver cancers
Source: Nat Commun. 2023 Oct 7;14:6269. doi: 10.1038/s41467-023-41852-z (PMC10560259; doi:10.1038/s41467-023-41852-z)
Supplement: Supplementary file 5 — Supplementary Data 1 [file 41467_2023_41852_MOESM5_ESM.xlsx]

## Sheet: Sheet1
Supplementary Table 1. The RNA-seq data of HepG2-shURI and HepG2-Ctrl cells
gene id	gene name	description	GO_id	GO_term	KO_ID	KO_Description	kegg_id	kegg_term	locus	B1_count	B2_count	B3_count	A1_count	A2_count	A3_count	B1_FPKM	B2_FPKM	B3_FPKM	A1_FPKM	A2_FPKM	A3_FPKM	Group1	Group2	log2FC	Pvalue	Qvalue	updown
ENSG00000120738	EGR1	early growth response 1 [Source:HGNC Symbol;Acc:HGNC:3238]	GO:0032502|GO:0002376|GO:0023052|GO:0005623|GO:0009987|GO:0008152|GO:0050896|GO:0001071|GO:0005488|GO:0051716|GO:0097159|GO:0009892|GO:0003700|GO:0048523|GO:0008283|GO:0050794|GO:0045321|GO:0043229|GO:0006807|GO:0006950|GO:0071704|GO:0043167|GO:0006955|GO:0009628|GO:0044237|GO:0023051|GO:0007155|GO:0043227|GO:0023057|GO:0009893|GO:0009058|GO:0050793|GO:0005622|GO:0002520|GO:0005515|GO:0048856|GO:…	developmental process|immune system process|signaling|cell|cellular process|metabolic process|response to stimulus|nucleic acid binding transcription factor activity|binding|cellular response to stimulus|organic cyclic compound binding|negative regulation of metabolic process|transcription factor activity, sequence-specific DNA binding|negative regulation of cellular process|cell proliferation|re…	K09203	early growth response protein 1[-]	hsa05166|hsa04371|hsa04928|hsa04933|hsa04912|hsa05020	Human T-cell leukemia virus 1 infection - Homo sapiens (human)|Apelin signaling pathway - Homo sapiens (human)|Parathyroid hormone synthesis, secretion and action - Homo sapiens (human)|AGE-RAGE signaling pathway in diabetic complications - Homo sapiens (human)|GnRH signaling pathway - Homo sapiens (human)|Prion diseases - Homo sapiens (human)	5:138465490-138469315:+	1285	1426	1022	136	103	123	29.3843	28.4315	28.0031	2.64883	2.71268	2.37996	28.6063	2.58049	3.47062	1.88057e-97	4.38568e-93	UP
ENSG00000151012	SLC7A11	solute carrier family 7 member 11 [Source:HGNC Symbol;Acc:HGNC:11059]	GO:0040011|GO:0032502|GO:0005215|GO:0002376|GO:0005623|GO:0016020|GO:0009987|GO:0050896|GO:0005488|GO:0022857|GO:0043229|GO:0006950|GO:0050900|GO:0009986|GO:0048870|GO:0007155|GO:0043227|GO:0071944|GO:0031224|GO:0005622|GO:0005515|GO:0005886|GO:0012505|GO:0048856|GO:0050817|GO:0016337|GO:0009888|GO:0006810|GO:0002088|GO:0007275|GO:0048513|GO:0007420|GO:0098609|GO:0043231|GO:0010243|GO:0005737|GO:…	locomotion|developmental process|transporter activity|immune system process|cell|membrane|cellular process|response to stimulus|binding|transmembrane transporter activity|intracellular organelle|response to stress|leukocyte migration|cell surface|cell motility|cell adhesion|membrane-bounded organelle|cell periphery|intrinsic component of membrane|intracellular|protein binding|plasma membrane|endo…	K13869	solute carrier family 7 (L-type amino acid transporter), member 11[-]	hsa04216	Ferroptosis - Homo sapiens (human)	4:138164097-138242349:-	2372	2969	2266	443	308	460	17.2537	18.8299	19.7502	2.74458	2.58028	2.83125	18.6112	2.7187	2.77518	5.30653e-97	6.18768e-93	UP
ENSG00000095752	IL11	interleukin 11 [Source:HGNC Symbol;Acc:HGNC:5966]	GO:0032502|GO:0002376|GO:0023052|GO:0005623|GO:0009987|GO:0005576|GO:0008152|GO:0050896|GO:0005488|GO:0051716|GO:0048523|GO:0008283|GO:0050794|GO:0045321|GO:0006807|GO:0071704|GO:0051051|GO:0044237|GO:0051641|GO:0023051|GO:0023057|GO:0009893|GO:0009058|GO:0005615|GO:0005622|GO:0002520|GO:0005515|GO:0048856|GO:0019222|GO:0060341|GO:0008284|GO:0042127|GO:0006725|GO:0006810|GO:1901360|GO:0007275|GO:…	developmental process|immune system process|signaling|cell|cellular process|extracellular region|metabolic process|response to stimulus|binding|cellular response to stimulus|negative regulation of cellular process|cell proliferation|regulation of cellular process|leukocyte activation|nitrogen compound metabolic process|organic substance metabolic process|negative regulation of transport|cellular …	K05417	interleukin 11[-]	hsa04060|hsa05323|hsa04640|hsa04630	Cytokine-cytokine receptor interaction - Homo sapiens (human)|Rheumatoid arthritis - Homo sapiens (human)|Hematopoietic cell lineage - Homo sapiens (human)|JAK-STAT signaling pathway - Homo sapiens (human)	19:55364389-55370463:-	426	461	334	8	9	15	8.43736	7.96099	7.92658	0.134957	0.20529	0.25138	8.10831	0.197209	5.3616	1.75504e-84	1.36431e-80	UP
ENSG00000135919	SERPINE2	serpin family E member 2 [Source:HGNC Symbol;Acc:HGNC:8951]	GO:0040011|GO:0032502|GO:0031012|GO:0040007|GO:0000003|GO:0045202|GO:0007610|GO:0023052|GO:0005623|GO:0016020|GO:0009987|GO:0005576|GO:0022414|GO:0008152|GO:0050896|GO:0005488|GO:1903561|GO:0051716|GO:0019898|GO:0009892|GO:0048523|GO:0031594|GO:0051606|GO:0008283|GO:0050794|GO:0040012|GO:0043229|GO:0006950|GO:0016049|GO:0044702|GO:0071704|GO:0009056|GO:0043167|GO:0009628|GO:0009986|GO:0019953|GO:…	locomotion|developmental process|extracellular matrix|growth|reproduction|synapse|behavior|signaling|cell|membrane|cellular process|extracellular region|reproductive process|metabolic process|response to stimulus|binding|extracellular vesicle|cellular response to stimulus|extrinsic component of membrane|negative regulation of metabolic process|negative regulation of cellular process|neuromuscular…	-	-	-	-	2:223975112-224039319:-	3980	3932	3154	765	553	763	23.8531	20.5468	22.6499	3.90506	3.81712	3.86936	22.35	3.86385	2.53216	4.19289e-84	2.44456e-80	UP
ENSG00000136244	IL6	interleukin 6 [Source:HGNC Symbol;Acc:HGNC:6018]	GO:0040011|GO:0032502|GO:0040007|GO:0032991|GO:0002376|GO:0007610|GO:0023052|GO:0005623|GO:0048511|GO:0016020|GO:0009987|GO:0005576|GO:0008152|GO:0050896|GO:0005488|GO:0042752|GO:0051716|GO:0009892|GO:0048523|GO:0008283|GO:0007622|GO:0050794|GO:0045321|GO:0040012|GO:0006807|GO:0051050|GO:0006950|GO:0016049|GO:0007623|GO:0048520|GO:0071704|GO:0050900|GO:0006955|GO:0009628|GO:0009986|GO:0051051|GO:…	locomotion|developmental process|growth|macromolecular complex|immune system process|behavior|signaling|cell|rhythmic process|membrane|cellular process|extracellular region|metabolic process|response to stimulus|binding|regulation of circadian rhythm|cellular response to stimulus|negative regulation of metabolic process|negative regulation of cellular process|cell proliferation|rhythmic behavior|…	K05405	interleukin 6[-]	hsa05200|hsa04151|hsa05166|hsa05169|hsa05168|hsa04060|hsa04218|hsa05332|hsa05163|hsa05164|hsa05152|hsa05167|hsa04621|hsa05323|hsa04659|hsa05202|hsa04640|hsa04932|hsa05161|hsa04630|hsa05162|hsa05321|hsa04068|hsa04672|hsa04668|hsa04620|hsa04931|hsa05142|hsa04625|hsa04933|hsa04657|hsa05146|hsa05132|hsa04066|hsa05133|hsa05410|hsa01521|hsa05134|hsa04623|hsa05144|hsa05143|hsa01523|hsa05020	Pathways in cancer - Homo sapiens (human)|PI3K-Akt signaling pathway - Homo sapiens (human)|Human T-cell leukemia virus 1 infection - Homo sapiens (human)|Epstein-Barr virus infection - Homo sapiens (human)|Herpes simplex infection - Homo sapiens (human)|Cytokine-cytokine receptor interaction - Homo sapiens (human)|Cellular senescence - Homo sapiens (human)|Graft-versus-host disease - Homo sapien…	7:22725884-22732002:+	692	837	633	91	73	109	10.1277	10.6806	11.1007	1.13436	1.23048	1.34984	10.6363	1.23823	3.10265	2.38793e-64	1.11378e-60	UP
ENSG00000106366	SERPINE1	serpin family E member 1 [Source:HGNC Symbol;Acc:HGNC:8583]	GO:0040011|GO:0032502|GO:0031012|GO:0002376|GO:0007610|GO:0023052|GO:0005623|GO:0048511|GO:0016020|GO:0009987|GO:0005576|GO:0008152|GO:0050896|GO:0005488|GO:1903561|GO:0051716|GO:0040013|GO:0009892|GO:0048523|GO:0050794|GO:0040012|GO:0043229|GO:0006807|GO:0051050|GO:0006950|GO:0007623|GO:0048520|GO:0071704|GO:0050900|GO:0044237|GO:0050795|GO:0048870|GO:0023051|GO:0040017|GO:0009653|GO:0016043|GO:…	locomotion|developmental process|extracellular matrix|immune system process|behavior|signaling|cell|rhythmic process|membrane|cellular process|extracellular region|metabolic process|response to stimulus|binding|extracellular vesicle|cellular response to stimulus|negative regulation of locomotion|negative regulation of metabolic process|negative regulation of cellular process|regulation of cellula…	K03982	plasminogen activator inhibitor 1[-]	hsa04218|hsa04390|hsa04371|hsa05142|hsa04933|hsa04066|hsa04610|hsa04115	Cellular senescence - Homo sapiens (human)|Hippo signaling pathway - Homo sapiens (human)|Apelin signaling pathway - Homo sapiens (human)|Chagas disease (American trypanosomiasis) - Homo sapiens (human)|AGE-RAGE signaling pathway in diabetic complications - Homo sapiens (human)|HIF-1 signaling pathway - Homo sapiens (human)|Complement and coagulation cascades - Homo sapiens (human)|p53 signaling …	7:101127089-101139266:+	8040	9219	6814	2446	1857	2550	180.855	180.812	183.662	46.8635	48.1099	48.5363	181.776	47.8366	1.92598	1.05551e-62	3.60882e-59	UP
ENSG00000265972	TXNIP	thioredoxin interacting protein [Source:HGNC Symbol;Acc:HGNC:16952]	GO:0032502|GO:0002376|GO:0023052|GO:0005623|GO:0009987|GO:0008152|GO:0050896|GO:0005488|GO:0051716|GO:0009892|GO:0048523|GO:0008283|GO:0050794|GO:0043229|GO:0006807|GO:0006950|GO:0071704|GO:0006955|GO:0009628|GO:0044237|GO:0051641|GO:0043227|GO:0009607|GO:0009605|GO:0009058|GO:0030234|GO:0005622|GO:0005515|GO:0048856|GO:0019222|GO:0042127|GO:0007049|GO:0004857|GO:0045087|GO:0006725|GO:0009888|GO:…	developmental process|immune system process|signaling|cell|cellular process|metabolic process|response to stimulus|binding|cellular response to stimulus|negative regulation of metabolic process|negative regulation of cellular process|cell proliferation|regulation of cellular process|intracellular organelle|nitrogen compound metabolic process|response to stress|organic substance metabolic process|…	K20910	thioredoxin-interacting protein[-]	hsa04621	NOD-like receptor signaling pathway - Homo sapiens (human)	1:145992435-145996600:-	8549	9875	7382	2655	1922	2797	114.621	115.44	118.595	30.3192	29.6791	31.7317	116.219	30.5767	1.92634	1.08322e-62	3.60882e-59	UP
ENSG00000141527	CARD14	caspase recruitment domain family member 14 [Source:HGNC Symbol;Acc:HGNC:16446]	GO:0023052|GO:0005623|GO:0016020|GO:0009987|GO:0008152|GO:0050896|GO:0005488|GO:0051716|GO:0048523|GO:0050794|GO:0006807|GO:0071704|GO:0044237|GO:0023051|GO:0071944|GO:0009893|GO:0009058|GO:0005622|GO:0005515|GO:0005886|GO:0019222|GO:0006725|GO:1901360|GO:0010941|GO:0034641|GO:0031325|GO:0046483|GO:0005737|GO:0009966|GO:0019904|GO:0060548|GO:0010646|GO:0006139|GO:0043085|GO:0007154|GO:0007165|GO:…	signaling|cell|membrane|cellular process|metabolic process|response to stimulus|binding|cellular response to stimulus|negative regulation of cellular process|regulation of cellular process|nitrogen compound metabolic process|organic substance metabolic process|cellular metabolic process|regulation of signaling|cell periphery|positive regulation of metabolic process|biosynthetic process|intracellu…	K20913	caspase recruitment domain-containing protein 14[-]	hsa04064	NF-kappa B signaling pathway - Homo sapiens (human)	17:80169992-80209331:+	1160	1195	911	5076	3722	4893	6.58791	5.91734	6.19942	24.5536	24.3453	23.5135	6.23489	24.1375	-1.95284	2.38599e-60	6.95547e-57	DOWN
ENSG00000139832	RAB20	RAB20, member RAS oncogene family [Source:HGNC Symbol;Acc:HGNC:18260]	GO:0023052|GO:0005623|GO:0016020|GO:0009987|GO:0008152|GO:0050896|GO:0005488|GO:0036094|GO:0051716|GO:0097159|GO:0050794|GO:0043229|GO:0006950|GO:0009056|GO:0043167|GO:0044237|GO:0006914|GO:0016043|GO:0043227|GO:0009605|GO:0005622|GO:0012505|GO:0031090|GO:0019222|GO:0010506|GO:1902115|GO:0006810|GO:0009991|GO:0043168|GO:0001882|GO:0031982|GO:0051128|GO:0033554|GO:0022607|GO:0043231|GO:0005737|GO:…	signaling|cell|membrane|cellular process|metabolic process|response to stimulus|binding|small molecule binding|cellular response to stimulus|organic cyclic compound binding|regulation of cellular process|intracellular organelle|response to stress|catabolic process|ion binding|cellular metabolic process|autophagy|cellular component organization|membrane-bounded organelle|response to external stimu…	-	-	-	-	13:110523066-110561733:-	798	896	663	3442	2625	3420	37.7221	36.9292	37.5534	138.582	142.913	136.795	37.4016	139.43	-1.89837	4.66567e-58	1.20898e-54	DOWN
ENSG00000174915	PTDSS2	phosphatidylserine synthase 2 [Source:HGNC Symbol;Acc:HGNC:15463]	GO:0005623|GO:0016020|GO:0009987|GO:0008152|GO:0003824|GO:0043229|GO:0006807|GO:0042175|GO:0071704|GO:0044237|GO:0043227|GO:0009058|GO:0031224|GO:0005622|GO:0005789|GO:0012505|GO:0016740|GO:0031090|GO:0006575|GO:0044255|GO:0006082|GO:0044281|GO:0016772|GO:0019637|GO:0043231|GO:0005737|GO:0006520|GO:0006629|GO:0005783|GO:0016021|GO:0044249|GO:0006658|GO:0008654|GO:0046486|GO:0016780|GO:0006796|GO:…	cell|membrane|cellular process|metabolic process|catalytic activity|intracellular organelle|nitrogen compound metabolic process|nuclear outer membrane-endoplasmic reticulum membrane network|organic substance metabolic process|cellular metabolic process|membrane-bounded organelle|biosynthetic process|intrinsic component of membrane|intracellular|endoplasmic reticulum membrane|endomembrane system|t…	K08730	phosphatidylserine synthase 2[2.7.8.29]	hsa01100|hsa00564	Metabolic pathways - Homo sapiens (human)|Glycerophospholipid metabolism - Homo sapiens (human)	11:448268-491399:+	1904	2231	1527	7648	5580	7165	13.542	13.8352	13.0136	46.3307	45.7088	43.1206	13.4636	45.0534	-1.74257	1.6342e-50	3.81111e-47	DOWN
ENSG00000101680	LAMA1	laminin subunit alpha 1 [Source:HGNC Symbol;Acc:HGNC:6481]	GO:0040011|GO:0032502|GO:0031012|GO:0032991|GO:0005198|GO:0023052|GO:0009987|GO:0005576|GO:0050896|GO:0005488|GO:0005604|GO:0051716|GO:0005201|GO:0050794|GO:0040012|GO:0005578|GO:0048870|GO:0009653|GO:0016043|GO:0007155|GO:0009605|GO:0005615|GO:0043256|GO:0050793|GO:0005515|GO:0043234|GO:0005605|GO:0048856|GO:0006935|GO:0048468|GO:0007275|GO:0005102|GO:0043062|GO:0030155|GO:0005608|GO:0006928|GO:…	locomotion|developmental process|extracellular matrix|macromolecular complex|structural molecule activity|signaling|cellular process|extracellular region|response to stimulus|binding|basement membrane|cellular response to stimulus|extracellular matrix structural constituent|regulation of cellular process|regulation of locomotion|proteinaceous extracellular matrix|cell motility|anatomical structur…	K05637	laminin, alpha 1/2[-]	hsa05200|hsa05165|hsa04151|hsa05145|hsa04510|hsa05146|hsa05222|hsa04512	Pathways in cancer - Homo sapiens (human)|Human papillomavirus infection - Homo sapiens (human)|PI3K-Akt signaling pathway - Homo sapiens (human)|Toxoplasmosis - Homo sapiens (human)|Focal adhesion - Homo sapiens (human)|Amoebiasis - Homo sapiens (human)|Small cell lung cancer - Homo sapiens (human)|ECM-receptor interaction - Homo sapiens (human)	18:6941744-7117814:-	840	1029	731	3315	2512	3421	3.11311	3.32506	3.2462	10.4641	10.7222	10.728	3.22812	10.6381	-1.72047	4.48418e-49	9.50687e-46	DOWN
ENSG00000109971	HSPA8	heat shock protein family A (Hsp70) member 8 [Source:HGNC Symbol;Acc:HGNC:5241]	GO:0040011|GO:0032502|GO:0032991|GO:0023052|GO:0005623|GO:0016020|GO:0009987|GO:0005576|GO:0008152|GO:0030054|GO:0050896|GO:0005488|GO:0003824|GO:0036094|GO:1903561|GO:0051716|GO:0097159|GO:0009892|GO:0030055|GO:0048523|GO:0044877|GO:0050794|GO:0043229|GO:0006807|GO:0006950|GO:0043209|GO:0071704|GO:0043167|GO:0009628|GO:0003823|GO:0044237|GO:0051641|GO:0006914|GO:0009653|GO:0072341|GO:0016043|GO:…	locomotion|developmental process|macromolecular complex|signaling|cell|membrane|cellular process|extracellular region|metabolic process|cell junction|response to stimulus|binding|catalytic activity|small molecule binding|extracellular vesicle|cellular response to stimulus|organic cyclic compound binding|negative regulation of metabolic process|cell-substrate junction|negative regulation of cellul…	K03283	heat shock 70kDa protein 1/2/6/8[-]	hsa04612|hsa04010|hsa04144|hsa05164|hsa05145|hsa04141|hsa03040|hsa04915|hsa05162|hsa04213|hsa05134	Antigen processing and presentation - Homo sapiens (human)|MAPK signaling pathway - Homo sapiens (human)|Endocytosis - Homo sapiens (human)|Influenza A - Homo sapiens (human)|Toxoplasmosis - Homo sapiens (human)|Protein processing in endoplasmic reticulum - Homo sapiens (human)|Spliceosome - Homo sapiens (human)|Estrogen signaling pathway - Homo sapiens (human)|Measles - Homo sapiens (human)|Long…	11:123057489-123063230:-	5818	6202	4509	19478	14549	20803	29.5605	27.4751	27.4512	84.2921	85.1373	89.4368	28.1623	86.2887	-1.61541	7.81235e-49	1.51827e-45	DOWN
ENSG00000245848	CEBPA	CCAAT enhancer binding protein alpha [Source:HGNC Symbol;Acc:HGNC:1833]	GO:0032502|GO:0032991|GO:0000003|GO:0002376|GO:0023052|GO:0005623|GO:0009987|GO:0022414|GO:0008152|GO:0050896|GO:0001071|GO:0005488|GO:0000988|GO:0051716|GO:0097159|GO:0009892|GO:0003700|GO:0048523|GO:0008283|GO:0050794|GO:0043229|GO:0006807|GO:0044702|GO:0071704|GO:0009056|GO:0044237|GO:0003006|GO:0000989|GO:0016043|GO:0043227|GO:0009893|GO:0009058|GO:0050793|GO:0005622|GO:0002520|GO:0005515|GO:…	developmental process|macromolecular complex|reproduction|immune system process|signaling|cell|cellular process|reproductive process|metabolic process|response to stimulus|nucleic acid binding transcription factor activity|binding|transcription factor activity, protein binding|cellular response to stimulus|organic cyclic compound binding|negative regulation of metabolic process|transcription fact…	K09055	CCAAT/enhancer binding protein (C/EBP), alpha[-]	hsa05200|hsa05202|hsa04932|hsa05221	Pathways in cancer - Homo sapiens (human)|Transcriptional misregulation in cancer - Homo sapiens (human)|Non-alcoholic fatty liver disease (NAFLD) - Homo sapiens (human)|Acute myeloid leukemia - Homo sapiens (human)	19:33299934-33302564:-	472	492	405	1934	1496	1856	12.8732	11.6998	13.2355	44.9267	46.992	42.8326	12.6028	44.9171	-1.83352	1.71211e-45	3.0714e-42	DOWN
ENSG00000139289	PHLDA1	pleckstrin homology like domain family A member 1 [Source:HGNC Symbol;Acc:HGNC:8933]	GO:0032502|GO:0005623|GO:0016020|GO:0009987|GO:0008152|GO:0005488|GO:0050794|GO:0043229|GO:0071704|GO:0044237|GO:0043227|GO:0009058|GO:0005622|GO:0005515|GO:0048856|GO:0031090|GO:0010941|GO:0007275|GO:0048513|GO:0030900|GO:0031982|GO:0007420|GO:0010942|GO:0043231|GO:0005737|GO:0060322|GO:0012506|GO:0008219|GO:0048869|GO:0044249|GO:0019538|GO:0005730|GO:0034645|GO:0007417|GO:0031410|GO:0016023|GO:…	developmental process|cell|membrane|cellular process|metabolic process|binding|regulation of cellular process|intracellular organelle|organic substance metabolic process|cellular metabolic process|membrane-bounded organelle|biosynthetic process|intracellular|protein binding|anatomical structure development|organelle membrane|regulation of cell death|multicellular organism development|animal organ…	-	-	-	-	12:76025447-76033932:-	1493	1723	1364	500	286	465	10.2707	10.3346	11.2434	2.92963	2.26597	2.70672	10.6162	2.63411	2.01088	5.82611e-44	9.70506e-41	UP
ENSG00000102302	FGD1	FYVE, RhoGEF and PH domain containing 1 [Source:HGNC Symbol;Acc:HGNC:3663]	GO:0032502|GO:0023052|GO:0005623|GO:0009987|GO:0008152|GO:0050896|GO:0005488|GO:0051716|GO:0042995|GO:0050794|GO:0043229|GO:0043167|GO:0023051|GO:0009653|GO:0016043|GO:0043227|GO:0009893|GO:0031252|GO:0050793|GO:0005622|GO:0005515|GO:0012505|GO:0005085|GO:0048856|GO:0019222|GO:0008360|GO:0010941|GO:0007275|GO:0048513|GO:0051128|GO:0022607|GO:0010942|GO:0043231|GO:0043169|GO:0019899|GO:0005737|GO:…	developmental process|signaling|cell|cellular process|metabolic process|response to stimulus|binding|cellular response to stimulus|cell projection|regulation of cellular process|intracellular organelle|ion binding|regulation of signaling|anatomical structure morphogenesis|cellular component organization|membrane-bounded organelle|positive regulation of metabolic process|cell leading edge|regulati…	K05720	FYVE, RhoGEF and PH domain containing 1[-]	hsa04810	Regulation of actin cytoskeleton - Homo sapiens (human)	X:54445454-54496166:-	583	625	483	133	81	113	9.78584	9.14698	9.71446	1.90145	1.5659	1.60494	9.54909	1.69076	2.49769	1.84201e-42	2.86383e-39	UP
ENSG00000152291	TGOLN2	trans-golgi network protein 2 [Source:HGNC Symbol;Acc:HGNC:15450]	GO:0005623|GO:0016020|GO:0005488|GO:0043229|GO:0051641|GO:0043227|GO:0071944|GO:0031224|GO:0005622|GO:0005515|GO:0005886|GO:0012505|GO:0006810|GO:0031982|GO:0043231|GO:0030133|GO:0005737|GO:0051649|GO:0016021|GO:0005794|GO:0005768|GO:0016192|GO:0005798|GO:0005802|GO:0031410|GO:0016023|GO:0046907|GO:0031981|GO:0031988|GO:0005654|GO:0030140|GO:0005634|GO:0048193|GO:0016482|GO:0030135|GO:0016197|GO:…	cell|membrane|binding|intracellular organelle|cellular localization|membrane-bounded organelle|cell periphery|intrinsic component of membrane|intracellular|protein binding|plasma membrane|endomembrane system|transport|vesicle|intracellular membrane-bounded organelle|transport vesicle|cytoplasm|establishment of localization in cell|integral component of membrane|Golgi apparatus|endosome|vesicle-me…	-	-	-	-	2:85318020-85328425:-	675	669	603	2503	1808	2706	2.39049	2.06575	2.55884	7.55002	7.37445	8.10891	2.33836	7.67779	-1.7152	2.15208e-41	2.95228e-38	DOWN
ENSG00000173391	OLR1	oxidized low density lipoprotein receptor 1 [Source:HGNC Symbol;Acc:HGNC:8133]	GO:0040011|GO:0032991|GO:0002376|GO:0005623|GO:0016020|GO:0009987|GO:0005576|GO:0008152|GO:0050896|GO:0005488|GO:1903561|GO:0004872|GO:0043229|GO:0006950|GO:0071704|GO:0050900|GO:0048870|GO:0030246|GO:0007155|GO:0043227|GO:0071944|GO:0031224|GO:0005622|GO:0005515|GO:0005886|GO:0043234|GO:0050817|GO:0016337|GO:0006810|GO:0006952|GO:0031982|GO:0098609|GO:0005887|GO:0043231|GO:0009611|GO:0043235|GO:…	locomotion|macromolecular complex|immune system process|cell|membrane|cellular process|extracellular region|metabolic process|response to stimulus|binding|extracellular vesicle|receptor activity|intracellular organelle|response to stress|organic substance metabolic process|leukocyte migration|cell motility|carbohydrate binding|cell adhesion|membrane-bounded organelle|cell periphery|intrinsic comp…	K08763	oxidised low-density lipoprotein receptor 1[-]	hsa04145|hsa03320	Phagosome - Homo sapiens (human)|PPAR signaling pathway - Homo sapiens (human)	12:10158301-10172138:-	1270	1363	953	350	236	376	14.4493	13.5209	12.9921	3.39168	3.09245	3.61978	13.6541	3.36797	2.01938	2.14303e-41	2.95228e-38	UP
ENSG00000135111	TBX3	T-box transcription factor 3 [Source:HGNC Symbol;Acc:HGNC:11602]	GO:0032502|GO:0000003|GO:0023052|GO:0005623|GO:0009987|GO:0022414|GO:0008152|GO:0050896|GO:0001071|GO:0005488|GO:0051716|GO:0097159|GO:0009892|GO:0003700|GO:0048523|GO:0008283|GO:0050794|GO:0043229|GO:0006807|GO:0006950|GO:0044702|GO:0071704|GO:0044237|GO:0003006|GO:0009653|GO:0043227|GO:0009893|GO:0009058|GO:0050793|GO:0005622|GO:0005515|GO:0048856|GO:0048646|GO:0019222|GO:0007507|GO:0008284|GO:…	developmental process|reproduction|signaling|cell|cellular process|reproductive process|metabolic process|response to stimulus|nucleic acid binding transcription factor activity|binding|cellular response to stimulus|organic cyclic compound binding|negative regulation of metabolic process|transcription factor activity, sequence-specific DNA binding|negative regulation of cellular process|cell prol…	K10177	T-box protein 3[-]	hsa04550	Signaling pathways regulating pluripotency of stem cells - Homo sapiens (human)	12:114670254-114684164:-	440	504	387	1732	1313	1637	2.86326	2.85961	3.0176	9.59975	9.84058	9.01381	2.91349	9.48471	-1.70286	3.39054e-40	4.39283e-37	DOWN
ENSG00000132600	PRMT7	protein arginine methyltransferase 7 [Source:HGNC Symbol;Acc:HGNC:25557]	GO:0032502|GO:0000003|GO:0005623|GO:0009987|GO:0022414|GO:0008152|GO:0005488|GO:0003824|GO:0032259|GO:0043046|GO:0044877|GO:0050794|GO:0043229|GO:0006807|GO:0044702|GO:0071704|GO:0019953|GO:0044237|GO:0016043|GO:0043227|GO:0032504|GO:0009058|GO:0005622|GO:0005515|GO:0016740|GO:0048609|GO:0019222|GO:0006725|GO:0042393|GO:1901360|GO:0016570|GO:0043021|GO:0034641|GO:0046483|GO:0022607|GO:0051098|GO:…	developmental process|reproduction|cell|cellular process|reproductive process|metabolic process|binding|catalytic activity|methylation|DNA methylation involved in gamete generation|macromolecular complex binding|regulation of cellular process|intracellular organelle|nitrogen compound metabolic process|single organism reproductive process|organic substance metabolic process|sexual reproduction|cel…	-	-	-	-	16:68310974-68358563:+	1226	1284	951	4017	2944	3787	5.32017	4.85812	4.9449	14.8471	14.7137	13.9054	5.04107	14.4887	-1.52313	2.50808e-38	3.07847e-35	DOWN
ENSG00000135842	NIBAN1	niban apoptosis regulator 1 [Source:HGNC Symbol;Acc:HGNC:16784]	GO:0005623|GO:0016020|GO:0009987|GO:0005576|GO:0008152|GO:0050896|GO:0005488|GO:1903561|GO:0051716|GO:0009892|GO:0048523|GO:0050794|GO:0006807|GO:0006950|GO:0071704|GO:0044237|GO:0043227|GO:0071944|GO:0009893|GO:0009058|GO:0005622|GO:0005515|GO:0005886|GO:0019222|GO:0034641|GO:0031982|GO:0031325|GO:0033554|GO:0005737|GO:0070062|GO:0044249|GO:0019538|GO:0031324|GO:0031323|GO:0032268|GO:0010468|GO:…	cell|membrane|cellular process|extracellular region|metabolic process|response to stimulus|binding|extracellular vesicle|cellular response to stimulus|negative regulation of metabolic process|negative regulation of cellular process|regulation of cellular process|nitrogen compound metabolic process|response to stress|organic substance metabolic process|cellular metabolic process|membrane-bounded o…	-	-	-	-	1:184790724-184974550:-	1870	2116	1564	653	440	744	12.4511	12.2843	12.478	3.70326	3.37418	4.19172	12.4045	3.75639	1.72345	3.29411e-37	3.84109e-34	UP
ENSG00000145632	PLK2	polo like kinase 2 [Source:HGNC Symbol;Acc:HGNC:19699]	GO:0032502|GO:0032991|GO:0004871|GO:0007610|GO:0023052|GO:0005623|GO:0009987|GO:0008152|GO:0050896|GO:0005488|GO:0003824|GO:0036094|GO:0051716|GO:0042995|GO:0097159|GO:0048523|GO:0044877|GO:0050794|GO:0043229|GO:0071704|GO:0009056|GO:0043167|GO:0044237|GO:0023051|GO:0000785|GO:0016043|GO:0044708|GO:0023057|GO:0009893|GO:0050793|GO:0005622|GO:0005515|GO:0016740|GO:0048856|GO:0019222|GO:0051726|GO:…	developmental process|macromolecular complex|signal transducer activity|behavior|signaling|cell|cellular process|metabolic process|response to stimulus|binding|catalytic activity|small molecule binding|cellular response to stimulus|cell projection|organic cyclic compound binding|negative regulation of cellular process|macromolecular complex binding|regulation of cellular process|intracellular org…	K08861	polo-like kinase 2[2.7.11.21]	hsa04068	FoxO signaling pathway - Homo sapiens (human)	5:58453982-58460260:-	1282	1424	932	367	221	396	8.8625	8.58315	7.72016	2.16092	1.75958	2.31641	8.3886	2.07897	2.01256	1.2211e-36	1.35606e-33	UP
ENSG00000066735	KIF26A	kinesin family member 26A [Source:HGNC Symbol;Acc:HGNC:20226]	GO:0040011|GO:0032502|GO:0040007|GO:0032991|GO:0002376|GO:0023052|GO:0005623|GO:0009987|GO:0008152|GO:0050896|GO:0005488|GO:0003824|GO:0036094|GO:0051716|GO:0097159|GO:0048523|GO:0044877|GO:0050794|GO:0019882|GO:0043229|GO:0006950|GO:0016049|GO:0043167|GO:0051641|GO:0023051|GO:0009653|GO:0016043|GO:0040008|GO:0009605|GO:0023057|GO:0016787|GO:0005622|GO:0005515|GO:0043234|GO:0048856|GO:0050817|GO:…	locomotion|developmental process|growth|macromolecular complex|immune system process|signaling|cell|cellular process|metabolic process|response to stimulus|binding|catalytic activity|small molecule binding|cellular response to stimulus|organic cyclic compound binding|negative regulation of cellular process|macromolecular complex binding|regulation of cellular process|antigen processing and presen…	-	-	-	-	14:104138723-104180894:+	2316	2768	1899	7076	5777	7361	23.1333	24.1065	22.7283	60.1992	66.4583	62.2139	23.3227	62.9572	-1.43264	1.3401e-35	1.35881e-32	DOWN
ENSG00000115380	EFEMP1	EGF containing fibulin extracellular matrix protein 1 [Source:HGNC Symbol;Acc:HGNC:3218]	GO:0040011|GO:0032502|GO:0031012|GO:0004871|GO:0023052|GO:0005623|GO:0009987|GO:0005576|GO:0008152|GO:0050896|GO:0005488|GO:0003824|GO:0005604|GO:1903561|GO:0051716|GO:0004872|GO:0048523|GO:0008283|GO:0050794|GO:0040012|GO:0005578|GO:0006807|GO:0071704|GO:0043167|GO:0044237|GO:0038023|GO:0048870|GO:0009653|GO:0016043|GO:0043227|GO:0009058|GO:0005615|GO:0050793|GO:0005622|GO:0005515|GO:0016740|GO:…	locomotion|developmental process|extracellular matrix|signal transducer activity|signaling|cell|cellular process|extracellular region|metabolic process|response to stimulus|binding|catalytic activity|basement membrane|extracellular vesicle|cellular response to stimulus|receptor activity|negative regulation of cellular process|cell proliferation|regulation of cellular process|regulation of locomot…	-	-	-	-	2:55865967-55924139:-	794	833	591	215	148	184	6.5361	5.97877	5.82946	1.50744	1.40317	1.28164	6.11478	1.39742	2.12954	1.33158e-35	1.35881e-32	UP
ENSG00000268412	TRMT112P6	tRNA methyltransferase subunit 11-2 pseudogene 6 [Source:HGNC Symbol;Acc:HGNC:44025]	-	-	-	-	-	-	2:26028208-26028612:-	0	0	0	78	80	76	0	0	0	12.815	17.773	12.4047	0	14.3309	#NAME?	1.53923e-35	1.49568e-32	DOWN
ENSG00000130513	GDF15	growth differentiation factor 15 [Source:HGNC Symbol;Acc:HGNC:30142]	GO:0032502|GO:0023052|GO:0009987|GO:0005576|GO:0008152|GO:0050896|GO:0005488|GO:1903561|GO:0051716|GO:0050794|GO:0071704|GO:0044237|GO:0023051|GO:0009653|GO:0016043|GO:0043227|GO:0009893|GO:0005615|GO:0050793|GO:0005515|GO:0048856|GO:0048646|GO:0019222|GO:0006949|GO:0045595|GO:0048468|GO:0051130|GO:0010941|GO:0060143|GO:0005102|GO:0031982|GO:0031325|GO:0051128|GO:0061061|GO:0045597|GO:0007267|GO:…	developmental process|signaling|cellular process|extracellular region|metabolic process|response to stimulus|binding|extracellular vesicle|cellular response to stimulus|regulation of cellular process|organic substance metabolic process|cellular metabolic process|regulation of signaling|anatomical structure morphogenesis|cellular component organization|membrane-bounded organelle|positive regulatio…	K05504	growth differentiation factor 15[-]	hsa04060	Cytokine-cytokine receptor interaction - Homo sapiens (human)	19:18374731-18389176:+	1378	1465	1022	404	340	395	28.6447	26.5522	25.4559	7.15286	8.13996	6.94775	26.8842	7.41352	1.85853	1.25962e-34	1.17502e-31	UP
ENSG00000100644	HIF1A	hypoxia inducible factor 1 subunit alpha [Source:HGNC Symbol;Acc:HGNC:4910]	GO:0040011|GO:0032502|GO:0040007|GO:0032991|GO:0000003|GO:0002376|GO:0007610|GO:0023052|GO:0005623|GO:0009987|GO:0022414|GO:0008152|GO:0050896|GO:0001071|GO:0005488|GO:0000988|GO:0051716|GO:0042995|GO:0097159|GO:0009892|GO:0014823|GO:0003700|GO:0048523|GO:0044877|GO:0008283|GO:0050794|GO:0040012|GO:0043229|GO:0006807|GO:0051050|GO:0006950|GO:0044702|GO:0071704|GO:0009056|GO:0009628|GO:0044237|GO:…	locomotion|developmental process|growth|macromolecular complex|reproduction|immune system process|behavior|signaling|cell|cellular process|reproductive process|metabolic process|response to stimulus|nucleic acid binding transcription factor activity|binding|transcription factor activity, protein binding|cellular response to stimulus|cell projection|organic cyclic compound binding|negative regulat…	K08268	hypoxia-inducible factor 1 alpha[-]	hsa05200|hsa05167|hsa05205|hsa04659|hsa04140|hsa04919|hsa05231|hsa04066|hsa04137|hsa05211|hsa05230	Pathways in cancer - Homo sapiens (human)|Kaposi sarcoma-associated herpesvirus infection - Homo sapiens (human)|Proteoglycans in cancer - Homo sapiens (human)|Th17 cell differentiation - Homo sapiens (human)|Autophagy - animal - Homo sapiens (human)|Thyroid hormone signaling pathway - Homo sapiens (human)|Choline metabolism in cancer - Homo sapiens (human)|HIF-1 signaling pathway - Homo sapiens …	14:61695513-61748259:+	2781	3412	2583	1087	581	1120	20.4905	21.9194	22.8044	6.82157	4.93032	6.98266	21.7381	6.24485	1.79949	1.13146e-33	1.01488e-30	UP
ENSG00000131016	AKAP12	A-kinase anchoring protein 12 [Source:HGNC Symbol;Acc:HGNC:370]	GO:0023052|GO:0005623|GO:0016020|GO:0009987|GO:0008152|GO:0030054|GO:0050896|GO:0005488|GO:0051716|GO:0030055|GO:0050794|GO:0043229|GO:0006807|GO:0071704|GO:0044237|GO:0051641|GO:0023051|GO:0071944|GO:0009893|GO:0009058|GO:0005622|GO:0005515|GO:0005886|GO:0019222|GO:0006725|GO:0006810|GO:1901360|GO:0005938|GO:0034641|GO:0005924|GO:0044281|GO:0005912|GO:0019637|GO:0031325|GO:0046483|GO:0019899|GO:…	signaling|cell|membrane|cellular process|metabolic process|cell junction|response to stimulus|binding|cellular response to stimulus|cell-substrate junction|regulation of cellular process|intracellular organelle|nitrogen compound metabolic process|organic substance metabolic process|cellular metabolic process|cellular localization|regulation of signaling|cell periphery|positive regulation of metab…	-	-	-	-	6:151239999-151358557:+	194	258	199	32	27	35	1.30224	1.50999	1.60061	0.182956	0.208735	0.198797	1.47095	0.19683	2.90172	1.30694e-32	1.12886e-29	UP
ENSG00000164171	ITGA2	integrin subunit alpha 2 [Source:HGNC Symbol;Acc:HGNC:6137]	GO:0040011|GO:0032502|GO:0032991|GO:0004871|GO:0000003|GO:0002376|GO:0007610|GO:0023052|GO:0005623|GO:0016020|GO:0009987|GO:0022414|GO:0008152|GO:0030054|GO:0050896|GO:0005488|GO:0051716|GO:0042995|GO:0004872|GO:0014823|GO:0045178|GO:0050840|GO:0030055|GO:0051606|GO:0044877|GO:0008283|GO:0050794|GO:0040012|GO:0043229|GO:0006807|GO:0051050|GO:0006950|GO:0048520|GO:0071704|GO:0050900|GO:0043167|GO:…	locomotion|developmental process|macromolecular complex|signal transducer activity|reproduction|immune system process|behavior|signaling|cell|membrane|cellular process|reproductive process|metabolic process|cell junction|response to stimulus|binding|cellular response to stimulus|cell projection|receptor activity|response to activity|basal part of cell|extracellular matrix binding|cell-substrate j…	K06481	integrin alpha 2[-]	hsa05200|hsa05165|hsa04151|hsa04145|hsa04810|hsa05205|hsa04510|hsa04640|hsa04611|hsa05222|hsa05414|hsa04512|hsa05410|hsa05412	Pathways in cancer - Homo sapiens (human)|Human papillomavirus infection - Homo sapiens (human)|PI3K-Akt signaling pathway - Homo sapiens (human)|Phagosome - Homo sapiens (human)|Regulation of actin cytoskeleton - Homo sapiens (human)|Proteoglycans in cancer - Homo sapiens (human)|Focal adhesion - Homo sapiens (human)|Hematopoietic cell lineage - Homo sapiens (human)|Platelet activation - Homo sa…	5:52989326-53094779:+	2584	3061	2290	928	457	536	20.4862	21.1593	21.7544	6.26644	4.17285	3.59571	21.1333	4.67834	2.17545	1.49095e-32	1.2418e-29	UP
ENSG00000130066	SAT1	spermidine/spermine N1-acetyltransferase 1 [Source:HGNC Symbol;Acc:HGNC:10540]	GO:0032502|GO:0005623|GO:0009987|GO:0008152|GO:0005488|GO:0003824|GO:0008283|GO:0050794|GO:0006807|GO:0071704|GO:0009056|GO:0044237|GO:0009653|GO:0009058|GO:0005622|GO:0005515|GO:0016740|GO:0048856|GO:0048646|GO:0048514|GO:0042127|GO:0001568|GO:0007275|GO:0034641|GO:0044281|GO:0016746|GO:0005737|GO:0001525|GO:0044249|GO:0005829|GO:0001944|GO:0072358|GO:0009308|GO:0016747|GO:0072359|GO:0009447|GO:…	developmental process|cell|cellular process|metabolic process|binding|catalytic activity|cell proliferation|regulation of cellular process|nitrogen compound metabolic process|organic substance metabolic process|catabolic process|cellular metabolic process|anatomical structure morphogenesis|biosynthetic process|intracellular|protein binding|transferase activity|anatomical structure development|ana…	K00657	diamine N-acetyltransferase[2.3.1.57]	hsa01100|hsa00330|hsa04216	Metabolic pathways - Homo sapiens (human)|Arginine and proline metabolism - Homo sapiens (human)|Ferroptosis - Homo sapiens (human)	X:23783173-23786226:+	3769	4602	3301	1717	1231	1790	46.358	49.3531	48.6505	17.9876	17.4383	18.6296	48.1205	18.0185	1.41717	8.07306e-32	6.49213e-29	UP
ENSG00000134294	SLC38A2	solute carrier family 38 member 2 [Source:HGNC Symbol;Acc:HGNC:13448]	GO:0032502|GO:0000003|GO:0005215|GO:0023052|GO:0005623|GO:0016020|GO:0009987|GO:0022414|GO:0050896|GO:0005488|GO:0051716|GO:0042995|GO:0022857|GO:0006950|GO:0009628|GO:0051641|GO:0044297|GO:0071944|GO:0009605|GO:0031224|GO:0007269|GO:0005515|GO:0005886|GO:0048856|GO:0005903|GO:0043025|GO:0006810|GO:0009612|GO:0009991|GO:0007275|GO:0048513|GO:0032940|GO:0030900|GO:0033554|GO:0007420|GO:0005887|GO:…	developmental process|reproduction|transporter activity|signaling|cell|membrane|cellular process|reproductive process|response to stimulus|binding|cellular response to stimulus|cell projection|transmembrane transporter activity|response to stress|response to abiotic stimulus|cellular localization|cell body|cell periphery|response to external stimulus|intrinsic component of membrane|neurotransmitt…	K14207	solute carrier family 38 (sodium-coupled neutral amino acid transporter), member 2[-]	hsa04724|hsa04974|hsa04727	Glutamatergic synapse - Homo sapiens (human)|Protein digestion and absorption - Homo sapiens (human)|GABAergic synapse - Homo sapiens (human)	12:46358189-46372867:-	7768	9595	7300	2927	2278	3931	39.6338	42.6845	44.6295	12.7199	13.3862	16.9712	42.3159	14.3591	1.55924	4.43829e-30	3.45018e-27	UP
ENSG00000132906	CASP9	caspase 9 [Source:HGNC Symbol;Acc:HGNC:1511]	GO:0032502|GO:0032991|GO:0002376|GO:0023052|GO:0005623|GO:0009987|GO:0008152|GO:0050896|GO:0005488|GO:0003824|GO:0051716|GO:0050794|GO:0043229|GO:0006950|GO:0071704|GO:0006955|GO:0009628|GO:0044237|GO:0009653|GO:0016043|GO:0051707|GO:0043227|GO:0009607|GO:0009605|GO:0009893|GO:0016787|GO:0030234|GO:0005622|GO:0002682|GO:0002520|GO:0005515|GO:0043234|GO:0048856|GO:0048646|GO:0019222|GO:0045087|GO:…	developmental process|macromolecular complex|immune system process|signaling|cell|cellular process|metabolic process|response to stimulus|binding|catalytic activity|cellular response to stimulus|regulation of cellular process|intracellular organelle|response to stress|organic substance metabolic process|immune response|response to abiotic stimulus|cellular metabolic process|anatomical structure m…	K04399	caspase 9[3.4.22.62]	hsa05200|hsa04151|hsa05169|hsa05163|hsa05164|hsa05170|hsa05152|hsa05167|hsa05016|hsa05145|hsa05010|hsa05161|hsa05416|hsa05160|hsa05012|hsa04210|hsa04919|hsa05215|hsa05222|hsa05210|hsa05212|hsa05134|hsa01524|hsa04115|hsa05223|hsa05014|hsa04370|hsa05213|hsa04215	Pathways in cancer - Homo sapiens (human)|PI3K-Akt signaling pathway - Homo sapiens (human)|Epstein-Barr virus infection - Homo sapiens (human)|Human cytomegalovirus infection - Homo sapiens (human)|Influenza A - Homo sapiens (human)|Human immunodeficiency virus 1 infection - Homo sapiens (human)|Tuberculosis - Homo sapiens (human)|Kaposi sarcoma-associated herpesvirus infection - Homo sapiens (h…	1:15490832-15526534:-	719	514	514	2309	1940	3087	5.55305	3.46127	4.75673	15.1891	17.2565	20.174	4.59035	17.5398	-1.93396	2.11618e-29	1.59198e-26	DOWN
ENSG00000147872	PLIN2	perilipin 2 [Source:HGNC Symbol;Acc:HGNC:248]	GO:0005623|GO:0016020|GO:0009987|GO:0005576|GO:0008152|GO:0050896|GO:0005488|GO:0043229|GO:0071704|GO:0044237|GO:0043227|GO:0071944|GO:0005622|GO:0005515|GO:0005886|GO:0012505|GO:0044255|GO:0006810|GO:0044281|GO:0043231|GO:0005737|GO:0042493|GO:0006629|GO:0005783|GO:0019915|GO:0010876|GO:0010033|GO:0005829|GO:0005811|GO:0006811|GO:0006869|GO:0014070|GO:0005634|GO:0006820|GO:0015711|GO:0015908|GO:…	cell|membrane|cellular process|extracellular region|metabolic process|response to stimulus|binding|intracellular organelle|organic substance metabolic process|cellular metabolic process|membrane-bounded organelle|cell periphery|intracellular|protein binding|plasma membrane|endomembrane system|cellular lipid metabolic process|transport|small molecule metabolic process|intracellular membrane-bounde…	K17284	perilipin-2[-]	hsa03320	PPAR signaling pathway - Homo sapiens (human)	9:19108375-19149290:-	130	169	148	14	16	8	1.30395	1.47799	1.77877	0.119604	0.184833	0.0679018	1.52024	0.124113	3.61457	3.5406e-29	2.58032e-26	UP
ENSG00000149418	ST14	suppression of tumorigenicity 14 [Source:HGNC Symbol;Acc:HGNC:11344]	GO:0032502|GO:0000003|GO:0005623|GO:0016020|GO:0009987|GO:0005576|GO:0022414|GO:0008152|GO:0005488|GO:0003824|GO:1903561|GO:0019898|GO:0044702|GO:0071704|GO:0003006|GO:0009653|GO:0016043|GO:0043227|GO:0071944|GO:0016787|GO:0031224|GO:0005615|GO:0005515|GO:0005886|GO:0048856|GO:0048646|GO:0001890|GO:0060670|GO:0035239|GO:0009888|GO:0048468|GO:0060713|GO:0016323|GO:0035295|GO:0007275|GO:0048513|GO:…	developmental process|reproduction|cell|membrane|cellular process|extracellular region|reproductive process|metabolic process|binding|catalytic activity|extracellular vesicle|extrinsic component of membrane|single organism reproductive process|organic substance metabolic process|developmental process involved in reproduction|anatomical structure morphogenesis|cellular component organization|membr…	K08670	suppressor of tumorigenicity protein 14[3.4.21.109]	hsa05206	MicroRNAs in cancer - Homo sapiens (human)	11:130159562-130210376:+	863	952	682	2543	1942	2376	12.2505	11.7828	11.6003	30.7464	31.7498	28.5392	11.8779	30.3452	-1.35319	4.43384e-29	3.13338e-26	DOWN
ENSG00000189350	TOGARAM2	TOG array regulator of axonemal microtubules 2 [Source:HGNC Symbol;Acc:HGNC:33715]	GO:0005488	binding	-	-	-	-	2:28956611-29061373:+	163	217	163	802	557	721	0.546664	0.634542	0.655033	2.29093	2.15147	2.04607	0.61208	2.16282	-1.82112	4.7424e-29	3.25287e-26	DOWN
ENSG00000181409	AATK	apoptosis associated tyrosine kinase [Source:HGNC Symbol;Acc:HGNC:21]	GO:0005623|GO:0016020|GO:0009987|GO:0008152|GO:0005488|GO:0003824|GO:0036094|GO:0097159|GO:0071704|GO:0043167|GO:0044237|GO:0031224|GO:0005622|GO:0005515|GO:0016740|GO:0043168|GO:0001882|GO:0016772|GO:0005737|GO:0000166|GO:0016021|GO:0019538|GO:0035639|GO:0043412|GO:0001883|GO:0036211|GO:0032549|GO:0048471|GO:0016301|GO:0006796|GO:0044267|GO:0017076|GO:0016773|GO:0005524|GO:0030554|GO:0016310|GO:…	cell|membrane|cellular process|metabolic process|binding|catalytic activity|small molecule binding|organic cyclic compound binding|organic substance metabolic process|ion binding|cellular metabolic process|intrinsic component of membrane|intracellular|protein binding|transferase activity|anion binding|nucleoside binding|transferase activity, transferring phosphorus-containing groups|cytoplasm|nuc…	-	-	-	-	17:81117295-81166077:-	1078	1022	779	3067	2089	3066	5.91438	4.88889	5.12119	14.3321	13.2001	14.2336	5.30815	13.9219	-1.39108	7.85896e-29	5.23654e-26	DOWN
ENSG00000140450	ARRDC4	arrestin domain containing 4 [Source:HGNC Symbol;Acc:HGNC:28087]	GO:0005623|GO:0016020|GO:0009987|GO:0008152|GO:0050794|GO:0043229|GO:0071704|GO:0044237|GO:0043227|GO:0071944|GO:0009893|GO:0005622|GO:0005886|GO:0012505|GO:0019222|GO:0031982|GO:0031325|GO:0043231|GO:0005737|GO:0043085|GO:0050790|GO:0019538|GO:0031323|GO:0005768|GO:0032268|GO:0043412|GO:0031410|GO:0005769|GO:0016023|GO:0051347|GO:0036211|GO:0051351|GO:0051247|GO:0031988|GO:0032270|GO:0044267|GO:…	cell|membrane|cellular process|metabolic process|regulation of cellular process|intracellular organelle|organic substance metabolic process|cellular metabolic process|membrane-bounded organelle|cell periphery|positive regulation of metabolic process|intracellular|plasma membrane|endomembrane system|regulation of metabolic process|vesicle|positive regulation of cellular metabolic process|intracell…	-	-	-	-	15:97960698-97973838:+	900	1031	794	312	171	334	15.8599	15.8411	16.7657	4.68292	3.47059	4.9803	16.1555	4.37793	1.88371	9.91845e-29	6.42523e-26	UP
ENSG00000198380	GFPT1	glutamine--fructose-6-phosphate transaminase 1 [Source:HGNC Symbol;Acc:HGNC:4241]	GO:0023052|GO:0005623|GO:0048511|GO:0009987|GO:0005576|GO:0008152|GO:0050896|GO:0005488|GO:0003824|GO:0036094|GO:1903561|GO:0051716|GO:0009892|GO:0048523|GO:0050794|GO:0006807|GO:0006950|GO:0007623|GO:0071704|GO:0043167|GO:0044237|GO:0016043|GO:0030246|GO:0043227|GO:0009058|GO:0005622|GO:0016740|GO:0019222|GO:0006486|GO:0044262|GO:0044255|GO:0006725|GO:1901360|GO:0006082|GO:0034641|GO:0043168|GO:…	signaling|cell|rhythmic process|cellular process|extracellular region|metabolic process|response to stimulus|binding|catalytic activity|small molecule binding|extracellular vesicle|cellular response to stimulus|negative regulation of metabolic process|negative regulation of cellular process|regulation of cellular process|nitrogen compound metabolic process|response to stress|circadian rhythm|orga…	K00820	glucosamine---fructose-6-phosphate aminotransferase (isomerizing)[2.6.1.16]	hsa01100|hsa04931|hsa00520|hsa00250	Metabolic pathways - Homo sapiens (human)|Insulin resistance - Homo sapiens (human)|Amino sugar and nucleotide sugar metabolism - Homo sapiens (human)|Alanine, aspartate and glutamate metabolism - Homo sapiens (human)	2:69319769-69387254:-	5713	6461	4981	2695	1799	2824	25.8089	25.4492	26.9628	10.3697	9.36019	10.795	26.0736	10.175	1.35757	1.58787e-28	1.00083e-25	UP
ENSG00000126226	PCID2	PCI domain containing 2 [Source:HGNC Symbol;Acc:HGNC:25653]	GO:0032502|GO:0002376|GO:0009987|GO:0008152|GO:0005488|GO:0009892|GO:0048523|GO:0050794|GO:0045321|GO:0006807|GO:0071704|GO:0009056|GO:0044237|GO:0016043|GO:0009893|GO:0009058|GO:0002684|GO:0050793|GO:0002682|GO:0002520|GO:0005515|GO:0048856|GO:0019222|GO:0051726|GO:0007049|GO:1903706|GO:0045595|GO:0006725|GO:0050867|GO:0022402|GO:1901360|GO:0010941|GO:0007275|GO:0048513|GO:0051302|GO:0034641|GO:…	developmental process|immune system process|cellular process|metabolic process|binding|negative regulation of metabolic process|negative regulation of cellular process|regulation of cellular process|leukocyte activation|nitrogen compound metabolic process|organic substance metabolic process|catabolic process|cellular metabolic process|cellular component organization|positive regulation of metabol…	-	-	-	-	13:113177539-113208715:-	2319	2769	2030	6368	4998	6619	14.9806	15.5963	15.7133	35.0378	37.1855	36.1804	15.4301	36.1346	-1.22763	3.12848e-28	1.91998e-25	DOWN
ENSG00000197555	SIPA1L1	signal induced proliferation associated 1 like 1 [Source:HGNC Symbol;Acc:HGNC:20284]	GO:0032502|GO:0045202|GO:0023052|GO:0005623|GO:0016020|GO:0009987|GO:0008152|GO:0030054|GO:0050896|GO:0005488|GO:0051716|GO:0042995|GO:0050794|GO:0060076|GO:0043229|GO:0023051|GO:0009653|GO:0016043|GO:0071944|GO:0009893|GO:0030234|GO:0050793|GO:0005622|GO:0005515|GO:0005886|GO:0048856|GO:0097060|GO:0019222|GO:0050804|GO:0045595|GO:0048468|GO:0007275|GO:0005102|GO:0016358|GO:0008047|GO:0051128|GO:…	developmental process|synapse|signaling|cell|membrane|cellular process|metabolic process|cell junction|response to stimulus|binding|cellular response to stimulus|cell projection|regulation of cellular process|excitatory synapse|intracellular organelle|regulation of signaling|anatomical structure morphogenesis|cellular component organization|cell periphery|positive regulation of metabolic process|…	K17701	signal-induced proliferation-associated 1 like protein 1[-]	hsa04015	Rap1 signaling pathway - Homo sapiens (human)	14:71320449-71741229:+	92	110	65	5	1	10	0.40066	0.417684	0.339189	0.0185472	0.00501661	0.0368493	0.385844	0.0201377	4.26005	9.7047e-28	5.80316e-25	UP
ENSG00000166866	MYO1A	myosin IA [Source:HGNC Symbol;Acc:HGNC:7595]	GO:0032991|GO:0005623|GO:0016020|GO:0009987|GO:0008152|GO:0005488|GO:0003824|GO:0036094|GO:0042995|GO:0097159|GO:0045178|GO:0044877|GO:0043229|GO:0043167|GO:0051641|GO:0045177|GO:0044297|GO:0016043|GO:0030427|GO:0071944|GO:0031252|GO:0016787|GO:0005622|GO:0005515|GO:0005886|GO:0043234|GO:0005903|GO:0051640|GO:0043025|GO:0016323|GO:0009925|GO:0005884|GO:0016324|GO:0005938|GO:0044853|GO:0050877|GO:…	macromolecular complex|cell|membrane|cellular process|metabolic process|binding|catalytic activity|small molecule binding|cell projection|organic cyclic compound binding|basal part of cell|macromolecular complex binding|intracellular organelle|ion binding|cellular localization|apical part of cell|cell body|cellular component organization|site of polarized growth|cell periphery|cell leading edge|h…	-	-	-	-	12:57028517-57051198:-	248	229	165	852	627	863	2.8908	2.3274	2.30459	8.45883	8.41749	8.51195	2.50759	8.46276	-1.75482	1.30645e-27	7.61696e-25	DOWN
ENSG00000091136	LAMB1	laminin subunit beta 1 [Source:HGNC Symbol;Acc:HGNC:6486]	GO:0040011|GO:0032502|GO:0031012|GO:0032991|GO:0005198|GO:0005623|GO:0009987|GO:0005576|GO:0050896|GO:0005488|GO:0005604|GO:1903561|GO:0005201|GO:0008283|GO:0050794|GO:0040012|GO:0005578|GO:0048870|GO:0040017|GO:0009653|GO:0016043|GO:0007155|GO:0043227|GO:0009605|GO:0005615|GO:0043256|GO:0005622|GO:0005515|GO:0043234|GO:0005605|GO:0048856|GO:0048646|GO:0008284|GO:0051272|GO:0042127|GO:0016337|GO:…	locomotion|developmental process|extracellular matrix|macromolecular complex|structural molecule activity|cell|cellular process|extracellular region|response to stimulus|binding|basement membrane|extracellular vesicle|extracellular matrix structural constituent|cell proliferation|regulation of cellular process|regulation of locomotion|proteinaceous extracellular matrix|cell motility|positive regu…	K05636	laminin, beta 1[-]	hsa05200|hsa05165|hsa04151|hsa05145|hsa04510|hsa05146|hsa05222|hsa04512	Pathways in cancer - Homo sapiens (human)|Human papillomavirus infection - Homo sapiens (human)|PI3K-Akt signaling pathway - Homo sapiens (human)|Toxoplasmosis - Homo sapiens (human)|Focal adhesion - Homo sapiens (human)|Amoebiasis - Homo sapiens (human)|Small cell lung cancer - Homo sapiens (human)|ECM-receptor interaction - Homo sapiens (human)	7:107923799-108003255:-	5171	6059	4395	2429	1626	2629	30.273	30.9279	30.8306	12.1119	10.9635	13.0234	30.6772	12.0329	1.35018	1.59674e-27	8.9762e-25	UP
ENSG00000170421	KRT8	keratin 8 [Source:HGNC Symbol;Acc:HGNC:6446]	GO:0032502|GO:0032991|GO:0000003|GO:0005198|GO:0023052|GO:0005623|GO:0016020|GO:0009987|GO:0005576|GO:0022414|GO:0030054|GO:0050896|GO:0005488|GO:1903561|GO:0051716|GO:0044877|GO:0050794|GO:0043229|GO:0006950|GO:0044702|GO:0009628|GO:0003006|GO:0005911|GO:0009653|GO:0016043|GO:0051707|GO:0043227|GO:0071944|GO:0009607|GO:0009605|GO:0005622|GO:0005515|GO:0005886|GO:0043234|GO:0048856|GO:0048646|GO:…	developmental process|macromolecular complex|reproduction|structural molecule activity|signaling|cell|membrane|cellular process|extracellular region|reproductive process|cell junction|response to stimulus|binding|extracellular vesicle|cellular response to stimulus|macromolecular complex binding|regulation of cellular process|intracellular organelle|response to stress|single organism reproductive …	-	-	-	-	12:52897187-52949954:-	6589	6632	5165	16703	13994	16776	33.2191	29.1529	31.2019	71.7245	81.2566	71.5664	31.1913	74.8492	-1.26284	1.61657e-27	8.9762e-25	DOWN
ENSG00000166181	API5	apoptosis inhibitor 5 [Source:HGNC Symbol;Acc:HGNC:594]	GO:0032991|GO:0005623|GO:0016020|GO:0009987|GO:0005488|GO:0097159|GO:0048523|GO:0050794|GO:0043229|GO:0043227|GO:0005622|GO:0005515|GO:0019838|GO:0010941|GO:0003676|GO:0043231|GO:0005737|GO:0030529|GO:0060548|GO:0008219|GO:0003723|GO:0043069|GO:0031981|GO:0005681|GO:0005654|GO:0012501|GO:0017134|GO:0005634|GO:0043067|GO:0042981|GO:0043066|GO:0044822|GO:0006915|GO:0044346|GO:2000269|GO:2000270	macromolecular complex|cell|membrane|cellular process|binding|organic cyclic compound binding|negative regulation of cellular process|regulation of cellular process|intracellular organelle|membrane-bounded organelle|intracellular|protein binding|growth factor binding|regulation of cell death|nucleic acid binding|intracellular membrane-bounded organelle|cytoplasm|intracellular ribonucleoprotein co…	-	-	-	-	11:43311963-43344529:+	1308	1780	1324	595	435	646	11.2824	13.387	13.6844	4.37134	4.32147	4.71497	12.7846	4.46926	1.5163	3.02167e-27	1.6388e-24	UP
ENSG00000187634	SAMD11	sterile alpha motif domain containing 11 [Source:HGNC Symbol;Acc:HGNC:28706]	GO:0005623|GO:0009987|GO:0008152|GO:0005488|GO:0000988|GO:0050794|GO:0043229|GO:0006807|GO:0071704|GO:0044237|GO:0000989|GO:0043227|GO:0009058|GO:0005622|GO:0005515|GO:0019222|GO:0003712|GO:0006725|GO:1901360|GO:0034641|GO:0046483|GO:0043231|GO:0006139|GO:0044249|GO:0031323|GO:0003713|GO:0051252|GO:0009059|GO:0016070|GO:0005634|GO:0032774|GO:2001141|GO:1903506	cell|cellular process|metabolic process|binding|transcription factor activity, protein binding|regulation of cellular process|intracellular organelle|nitrogen compound metabolic process|organic substance metabolic process|cellular metabolic process|transcription factor activity, transcription factor binding|membrane-bounded organelle|biosynthetic process|intracellular|protein binding|regulation o…	-	-	-	-	1:924880-944581:+	552	708	455	1784	1361	1664	5.85513	6.54786	5.78297	16.1174	16.6266	14.9349	6.06199	15.893	-1.39053	5.65126e-27	2.99529e-24	DOWN
ENSG00000182389	CACNB4	calcium voltage-gated channel auxiliary subunit beta 4 [Source:HGNC Symbol;Acc:HGNC:1404]	GO:0040011|GO:0032502|GO:0032991|GO:0005215|GO:0002376|GO:0045202|GO:0007610|GO:0023052|GO:0005623|GO:0016020|GO:0009987|GO:0008152|GO:0050896|GO:0005488|GO:0051716|GO:0022857|GO:0051606|GO:0050794|GO:0006807|GO:0071704|GO:0006955|GO:0009628|GO:0044237|GO:0009653|GO:0016043|GO:0044708|GO:0071944|GO:0009605|GO:0031224|GO:0002684|GO:0005622|GO:0002682|GO:0002520|GO:0005515|GO:0005886|GO:0043234|GO:…	locomotion|developmental process|macromolecular complex|transporter activity|immune system process|synapse|behavior|signaling|cell|membrane|cellular process|metabolic process|response to stimulus|binding|cellular response to stimulus|transmembrane transporter activity|detection of stimulus|regulation of cellular process|nitrogen compound metabolic process|organic substance metabolic process|immun…	K04865	voltage-dependent calcium channel beta-4[-]	hsa04010|hsa04921|hsa04261|hsa05414|hsa05410|hsa04260|hsa05412	MAPK signaling pathway - Homo sapiens (human)|Oxytocin signaling pathway - Homo sapiens (human)|Adrenergic signaling in cardiomyocytes - Homo sapiens (human)|Dilated cardiomyopathy (DCM) - Homo sapiens (human)|Hypertrophic cardiomyopathy (HCM) - Homo sapiens (human)|Cardiac muscle contraction - Homo sapiens (human)|Arrhythmogenic right ventricular cardiomyopathy (ARVC) - Homo sapiens (human)	2:151832776-152099079:-	124	157	152	21	13	20	0.490811	0.541827	0.720904	0.0707983	0.0592643	0.0669829	0.584514	0.0656818	3.15367	1.31109e-26	6.79465e-24	UP
ENSG00000233016	SNHG7	small nucleolar RNA host gene 7 [Source:HGNC Symbol;Acc:HGNC:28254]	-	-	-	-	-	-	9:136721366-136728184:-	793	898	735	2302	1733	2268	11.5073	11.3617	12.7799	28.4517	28.9631	27.848	11.883	28.4209	-1.25806	1.6542e-26	8.38645e-24	DOWN
ENSG00000187957	DNER	delta/notch like EGF repeat containing [Source:HGNC Symbol;Acc:HGNC:24456]	GO:0040011|GO:0032502|GO:0004871|GO:0023052|GO:0005623|GO:0016020|GO:0009987|GO:0008152|GO:0050896|GO:0005488|GO:0051716|GO:0042995|GO:0004872|GO:0050794|GO:0043229|GO:0071704|GO:0043167|GO:0044237|GO:0038023|GO:0048870|GO:0044297|GO:0016043|GO:0043227|GO:0071944|GO:0031224|GO:0005622|GO:0005515|GO:0005886|GO:0012505|GO:0048856|GO:0009888|GO:0048468|GO:0043025|GO:0006810|GO:0007275|GO:0048513|GO:…	locomotion|developmental process|signal transducer activity|signaling|cell|membrane|cellular process|metabolic process|response to stimulus|binding|cellular response to stimulus|cell projection|receptor activity|regulation of cellular process|intracellular organelle|organic substance metabolic process|ion binding|cellular metabolic process|signaling receptor activity|cell motility|cell body|cellu…	-	-	-	-	2:229357629-229714558:-	345	396	287	1200	866	1068	6.29129	6.29629	6.27111	18.6383	18.1881	16.4795	6.28623	17.7686	-1.49906	1.75856e-26	8.72583e-24	DOWN
ENSG00000142634	EFHD2	EF-hand domain family member D2 [Source:HGNC Symbol;Acc:HGNC:28670]	GO:0016020|GO:0005488|GO:0043167|GO:0043169|GO:0098857|GO:0046872|GO:0045121|GO:0005509	membrane|binding|ion binding|cation binding|membrane microdomain|metal ion binding|membrane raft|calcium ion binding	-	-	-	-	1:15409895-15430343:+	2104	2405	1664	5676	4209	5400	49.7453	49.5782	47.1414	114.302	114.613	108.032	48.8216	112.316	-1.20197	2.94383e-26	1.43027e-23	DOWN
ENSG00000074695	LMAN1	lectin, mannose binding 1 [Source:HGNC Symbol;Acc:HGNC:6631]	GO:0005623|GO:0016020|GO:0009987|GO:0005576|GO:0008152|GO:0050896|GO:0005488|GO:0036094|GO:1903561|GO:0050794|GO:0043229|GO:0006950|GO:0042175|GO:0044216|GO:0071704|GO:0043167|GO:0044237|GO:0051641|GO:0016043|GO:0030246|GO:0006457|GO:0043227|GO:0009058|GO:0031224|GO:0005622|GO:0005789|GO:0005515|GO:0012505|GO:0031090|GO:0030017|GO:0006486|GO:0048029|GO:0050817|GO:0051640|GO:0006810|GO:0051130|GO:…	cell|membrane|cellular process|extracellular region|metabolic process|response to stimulus|binding|small molecule binding|extracellular vesicle|regulation of cellular process|intracellular organelle|response to stress|nuclear outer membrane-endoplasmic reticulum membrane network|other organism cell|organic substance metabolic process|ion binding|cellular metabolic process|cellular localization|ce…	K10080	lectin, mannose-binding 1[-]	hsa04141	Protein processing in endoplasmic reticulum - Homo sapiens (human)	18:59327823-59359962:-	3114	3847	2809	1550	984	1667	28.3209	30.5056	30.6114	12.0067	10.307	12.8285	29.8126	11.7141	1.34768	4.45098e-25	2.11839e-22	UP
ENSG00000137628	DDX60	DExD/H-box helicase 60 [Source:HGNC Symbol;Acc:HGNC:25942]	GO:0002376|GO:0023052|GO:0005623|GO:0009987|GO:0008152|GO:0050896|GO:0005488|GO:0003824|GO:0036094|GO:0051716|GO:0097159|GO:0050794|GO:0043229|GO:0006950|GO:0043167|GO:0006955|GO:0023051|GO:0051707|GO:0009607|GO:0009605|GO:0016787|GO:0002684|GO:0005622|GO:0002682|GO:0005515|GO:0002757|GO:0045087|GO:0050688|GO:0003676|GO:0043168|GO:0006952|GO:0039528|GO:0001882|GO:0016817|GO:0098542|GO:0001817|GO:…	immune system process|signaling|cell|cellular process|metabolic process|response to stimulus|binding|catalytic activity|small molecule binding|cellular response to stimulus|organic cyclic compound binding|regulation of cellular process|intracellular organelle|response to stress|ion binding|immune response|regulation of signaling|response to other organism|response to biotic stimulus|response to e…	-	-	-	-	4:168216293-168318807:-	583	685	491	196	93	192	5.59733	5.73418	5.64854	1.60277	1.02835	1.55979	5.66002	1.39697	2.0185	5.57129e-25	2.59856e-22	UP
ENSG00000047617	ANO2	anoctamin 2 [Source:HGNC Symbol;Acc:HGNC:1183]	GO:0032991|GO:0005215|GO:0005623|GO:0016020|GO:0009987|GO:0005488|GO:0042995|GO:0022857|GO:0043229|GO:0043227|GO:0071944|GO:0031224|GO:0005622|GO:0005515|GO:0005886|GO:0043234|GO:0005929|GO:0042802|GO:0006810|GO:0043231|GO:0046983|GO:0072372|GO:0022891|GO:1902495|GO:0055085|GO:0016021|GO:0046982|GO:0015267|GO:0006811|GO:0015075|GO:0031981|GO:0005654|GO:0034702|GO:0005634|GO:0042803|GO:0031513|GO:…	macromolecular complex|transporter activity|cell|membrane|cellular process|binding|cell projection|transmembrane transporter activity|intracellular organelle|membrane-bounded organelle|cell periphery|intrinsic component of membrane|intracellular|protein binding|plasma membrane|protein complex|cilium|identical protein binding|transport|intracellular membrane-bounded organelle|protein dimerization …	K19497	anoctamin-2[-]	hsa04740	Olfactory transduction - Homo sapiens (human)	12:5531869-5946232:-	119	169	126	612	377	645	0.908224	1.12461	1.15228	3.97832	3.31386	4.1654	1.0617	3.8192	-1.84689	9.02142e-25	4.12526e-22	DOWN
ENSG00000114439	BBX	BBX high mobility group box domain containing [Source:HGNC Symbol;Acc:HGNC:14422]	GO:0032502|GO:0005623|GO:0009987|GO:0008152|GO:0005488|GO:0097159|GO:0050794|GO:0043229|GO:0006807|GO:0071704|GO:0044237|GO:0043227|GO:0009058|GO:0005622|GO:0048856|GO:0019222|GO:0006725|GO:1901360|GO:0007275|GO:0003676|GO:0048513|GO:0034641|GO:0046483|GO:0043231|GO:0005737|GO:0006139|GO:0060348|GO:0044249|GO:0031323|GO:0003677|GO:0010468|GO:0034645|GO:0051252|GO:0031981|GO:0005654|GO:0010467|GO:…	developmental process|cell|cellular process|metabolic process|binding|organic cyclic compound binding|regulation of cellular process|intracellular organelle|nitrogen compound metabolic process|organic substance metabolic process|cellular metabolic process|membrane-bounded organelle|biosynthetic process|intracellular|anatomical structure development|regulation of metabolic process|cellular aromati…	-	-	-	-	3:107522936-107811324:+	1840	2259	1691	945	561	930	7.30353	7.81807	8.04268	3.19485	2.56464	3.12356	7.72143	2.96102	1.38278	2.5866e-24	1.16004e-21	UP
ENSG00000162804	SNED1	sushi, nidogen and EGF like domains 1 [Source:HGNC Symbol;Acc:HGNC:24696]	GO:0005576|GO:0005488|GO:1903561|GO:0043167|GO:0007155|GO:0043227|GO:0005515|GO:0031982|GO:0043169|GO:0031589|GO:0070062|GO:0046872|GO:0007160|GO:0005509	extracellular region|binding|extracellular vesicle|ion binding|cell adhesion|membrane-bounded organelle|protein binding|vesicle|cation binding|cell-substrate adhesion|extracellular exosome|metal ion binding|cell-matrix adhesion|calcium ion binding	-	-	-	-	2:240998838-241095568:+	420	498	322	1444	868	1360	1.51128	1.56241	1.38834	4.42555	3.5972	4.14083	1.48734	4.05453	-1.4468	2.82543e-24	1.24324e-21	DOWN
ENSG00000039560	RAI14	retinoic acid induced 14 [Source:HGNC Symbol;Acc:HGNC:14873]	GO:0005623|GO:0005488|GO:0043229|GO:0043227|GO:0071944|GO:0005622|GO:0005515|GO:0005938|GO:0043231|GO:0005737|GO:0031981|GO:0005654|GO:0005739|GO:0005856|GO:0005634|GO:0015629	cell|binding|intracellular organelle|membrane-bounded organelle|cell periphery|intracellular|protein binding|cell cortex|intracellular membrane-bounded organelle|cytoplasm|nuclear lumen|nucleoplasm|mitochondrion|cytoskeleton|nucleus|actin cytoskeleton	-	-	-	-	5:34656237-34832627:+	1396	1644	1270	626	372	688	7.05991	7.2491	7.6959	2.69644	2.16673	2.94411	7.33497	2.60243	1.49493	3.4426e-24	1.48676e-21	UP
ENSG00000171310	CHST11	carbohydrate sulfotransferase 11 [Source:HGNC Symbol;Acc:HGNC:17422]	GO:0032502|GO:0040007|GO:0023052|GO:0005623|GO:0016020|GO:0009987|GO:0008152|GO:0050896|GO:0003824|GO:0051716|GO:0048523|GO:0008283|GO:0050794|GO:0043229|GO:0006807|GO:0071704|GO:0044237|GO:0023051|GO:0009653|GO:0043227|GO:0023057|GO:0009058|GO:0031224|GO:0048589|GO:0005622|GO:0012505|GO:0016740|GO:0048856|GO:0031090|GO:0042127|GO:0007585|GO:0009791|GO:0009888|GO:0048468|GO:0010941|GO:0006082|GO:…	developmental process|growth|signaling|cell|membrane|cellular process|metabolic process|response to stimulus|catalytic activity|cellular response to stimulus|negative regulation of cellular process|cell proliferation|regulation of cellular process|intracellular organelle|nitrogen compound metabolic process|organic substance metabolic process|cellular metabolic process|regulation of signaling|anat…	K01017	chondroitin 4-sulfotransferase 11[2.8.2.5]	hsa00532	Glycosaminoglycan biosynthesis - chondroitin sulfate / dermatan sulfate - Homo sapiens (human)	12:104455295-104762014:+	546	500	382	1507	1172	1461	4.42455	3.53277	3.70922	10.4015	10.9384	10.0179	3.88885	10.4526	-1.42645	4.15018e-24	1.75975e-21	DOWN
ENSG00000113739	STC2	stanniocalcin 2 [Source:HGNC Symbol;Acc:HGNC:11374]	GO:0032502|GO:0040007|GO:0000003|GO:0023052|GO:0005623|GO:0009987|GO:0005576|GO:0022414|GO:0008152|GO:0050896|GO:0005488|GO:0051716|GO:0097159|GO:0009892|GO:0050794|GO:0043229|GO:0006950|GO:0044702|GO:0071704|GO:0009628|GO:0044237|GO:0042445|GO:0003006|GO:0045926|GO:0043227|GO:0040008|GO:0009605|GO:0032504|GO:0009058|GO:0005615|GO:0050793|GO:0048589|GO:0005622|GO:0005515|GO:0012505|GO:0048856|GO:…	developmental process|growth|reproduction|signaling|cell|cellular process|extracellular region|reproductive process|metabolic process|response to stimulus|binding|cellular response to stimulus|organic cyclic compound binding|negative regulation of metabolic process|regulation of cellular process|intracellular organelle|response to stress|single organism reproductive process|organic substance meta…	-	-	-	-	5:173314713-173329503:-	2660	2890	2156	1295	893	1325	26.914	25.4955	26.1389	11.1602	10.4063	11.344	26.1828	10.9701	1.25504	4.47134e-24	1.86207e-21	UP
ENSG00000064393	HIPK2	homeodomain interacting protein kinase 2 [Source:HGNC Symbol;Acc:HGNC:14402]	GO:0032502|GO:0032991|GO:0002376|GO:0007610|GO:0023052|GO:0005623|GO:0009987|GO:0008152|GO:0050896|GO:0005488|GO:0000988|GO:0003824|GO:0036094|GO:0051716|GO:0097159|GO:0009892|GO:0046790|GO:0048523|GO:0008283|GO:0050794|GO:0031128|GO:0043229|GO:0006807|GO:0006950|GO:0071704|GO:0043167|GO:0009628|GO:0044237|GO:0023051|GO:0000989|GO:0009653|GO:0016043|GO:0043227|GO:0044708|GO:0002262|GO:0023057|GO:…	developmental process|macromolecular complex|immune system process|behavior|signaling|cell|cellular process|metabolic process|response to stimulus|binding|transcription factor activity, protein binding|catalytic activity|small molecule binding|cellular response to stimulus|organic cyclic compound binding|negative regulation of metabolic process|virion binding|negative regulation of cellular proce…	K08826	homeodomain interacting protein kinase[2.7.11.1]	hsa04218	Cellular senescence - Homo sapiens (human)	7:139561570-139777778:-	1241	1399	1119	526	437	526	4.97378	4.88879	5.37388	1.79558	2.01718	1.78383	5.07882	1.86553	1.44491	6.10325e-24	2.49708e-21	UP
ENSG00000204616	TRIM31	tripartite motif containing 31 [Source:HGNC Symbol;Acc:HGNC:16289]	GO:0040011|GO:0002376|GO:0023052|GO:0005623|GO:0009987|GO:0008152|GO:0050896|GO:0005488|GO:0003824|GO:0051716|GO:0040013|GO:0009892|GO:0048523|GO:0050794|GO:0040012|GO:0043229|GO:0006807|GO:0006950|GO:0071704|GO:0043167|GO:0006955|GO:0044237|GO:0043227|GO:0009893|GO:0009058|GO:0016874|GO:0005622|GO:0005515|GO:0019222|GO:0016032|GO:0045087|GO:0006725|GO:1901360|GO:0034641|GO:0006952|GO:0031325|GO:…	locomotion|immune system process|signaling|cell|cellular process|metabolic process|response to stimulus|binding|catalytic activity|cellular response to stimulus|negative regulation of locomotion|negative regulation of metabolic process|negative regulation of cellular process|regulation of cellular process|regulation of locomotion|intracellular organelle|nitrogen compound metabolic process|respons…	-	-	-	-	6:30102897-30113106:-	102	146	117	532	351	560	1.38596	1.7297	1.90493	6.15693	5.49294	6.43856	1.67353	6.02948	-1.84914	7.10206e-24	2.85564e-21	DOWN
ENSG00000244165	P2RY11	purinergic receptor P2Y11 [Source:HGNC Symbol;Acc:HGNC:8540]	GO:0004871|GO:0023052|GO:0005623|GO:0016020|GO:0009987|GO:0008152|GO:0050896|GO:0051716|GO:0004872|GO:0050794|GO:0006807|GO:0006950|GO:0071704|GO:0044237|GO:0038023|GO:0071944|GO:0009893|GO:0009058|GO:0031224|GO:0005622|GO:0005886|GO:0019222|GO:0030594|GO:0006725|GO:1901360|GO:0034641|GO:0044281|GO:0006952|GO:0019637|GO:0031325|GO:0046483|GO:0005887|GO:0010243|GO:0004888|GO:0007267|GO:0006139|GO:…	signal transducer activity|signaling|cell|membrane|cellular process|metabolic process|response to stimulus|cellular response to stimulus|receptor activity|regulation of cellular process|nitrogen compound metabolic process|response to stress|organic substance metabolic process|cellular metabolic process|signaling receptor activity|cell periphery|positive regulation of metabolic process|biosyntheti…	K08387	P2Y purinoceptor 11[-]	hsa04080	Neuroactive ligand-receptor interaction - Homo sapiens (human)	19:10111538-10115372:+	16	16	11	146	187	147	0.4598	0.400894	0.37878	3.57359	6.18924	3.57451	0.413158	4.44578	-3.42767	8.21737e-24	3.24809e-21	DOWN
ENSG00000204054	LINC00963	long intergenic non-protein coding RNA 963 [Source:HGNC Symbol;Acc:HGNC:48716]	-	-	-	-	-	-	9:129483451-129513683:+	751	849	596	1886	1620	2112	2.64736	2.60945	2.51746	5.66263	6.57712	6.29968	2.59142	6.17981	-1.25382	9.18606e-24	3.57047e-21	DOWN
ENSG00000143641	GALNT2	polypeptide N-acetylgalactosaminyltransferase 2 [Source:HGNC Symbol;Acc:HGNC:4124]	GO:0002376|GO:0005623|GO:0016020|GO:0009987|GO:0005576|GO:0008152|GO:0005488|GO:0003824|GO:1903561|GO:0043229|GO:0071704|GO:0043167|GO:0044237|GO:0030246|GO:0043227|GO:0009058|GO:0031224|GO:0005622|GO:0005515|GO:0012505|GO:0016740|GO:0031090|GO:0006486|GO:0031228|GO:0031982|GO:0043231|GO:0043169|GO:0005737|GO:0002377|GO:0005975|GO:0070062|GO:0016757|GO:0016021|GO:0044249|GO:0019538|GO:0031301|GO:…	immune system process|cell|membrane|cellular process|extracellular region|metabolic process|binding|catalytic activity|extracellular vesicle|intracellular organelle|organic substance metabolic process|ion binding|cellular metabolic process|carbohydrate binding|membrane-bounded organelle|biosynthetic process|intrinsic component of membrane|intracellular|protein binding|endomembrane system|transfer…	K00710	polypeptide N-acetylgalactosaminyltransferase[2.4.1.41]	hsa01100|hsa00512	Metabolic pathways - Homo sapiens (human)|Mucin type O-glycan biosynthesis - Homo sapiens (human)	1:230057990-230282124:+	3753	4517	3316	9648	7634	9340	23.2139	24.3606	24.5769	50.829	54.3839	48.8842	24.0505	51.3657	-1.09474	9.4852e-24	3.6263e-21	DOWN
ENSG00000107262	BAG1	BAG cochaperone 1 [Source:HGNC Symbol;Acc:HGNC:937]	GO:0004871|GO:0023052|GO:0005623|GO:0009987|GO:0050896|GO:0005488|GO:0051716|GO:0048523|GO:0050794|GO:0043229|GO:0006950|GO:0005057|GO:0009628|GO:0006457|GO:0043227|GO:0005622|GO:0005515|GO:0010941|GO:0061077|GO:0033554|GO:0043231|GO:0042026|GO:0051087|GO:0005737|GO:0009408|GO:0060548|GO:0007154|GO:0007165|GO:0008219|GO:0009266|GO:1900034|GO:0005829|GO:0007166|GO:0043069|GO:0070389|GO:0034605|GO:…	signal transducer activity|signaling|cell|cellular process|response to stimulus|binding|cellular response to stimulus|negative regulation of cellular process|regulation of cellular process|intracellular organelle|response to stress|receptor signaling protein activity|response to abiotic stimulus|protein folding|membrane-bounded organelle|intracellular|protein binding|regulation of cell death|chap…	K09555	BCL2-associated athanogene 1[-]	hsa04141	Protein processing in endoplasmic reticulum - Homo sapiens (human)	9:33247820-33264761:-	583	587	422	1537	1292	1544	2.90235	2.54793	2.51731	6.51716	7.40784	6.50399	2.65586	6.80967	-1.3584	1.14178e-23	4.29474e-21	DOWN
ENSG00000104290	FZD3	frizzled class receptor 3 [Source:HGNC Symbol;Acc:HGNC:4041]	GO:0040011|GO:0032502|GO:0004871|GO:0045202|GO:0023052|GO:0005623|GO:0016020|GO:0009987|GO:0050896|GO:0005488|GO:0051716|GO:0042995|GO:0004872|GO:0048786|GO:0048523|GO:0008283|GO:0050794|GO:0009986|GO:0045177|GO:0038023|GO:0048870|GO:0044297|GO:0009653|GO:0016043|GO:0071944|GO:0009605|GO:0031224|GO:0050793|GO:0005622|GO:0005515|GO:0005886|GO:0048856|GO:0048646|GO:0008284|GO:0051726|GO:0042127|GO:…	locomotion|developmental process|signal transducer activity|synapse|signaling|cell|membrane|cellular process|response to stimulus|binding|cellular response to stimulus|cell projection|receptor activity|presynaptic active zone|negative regulation of cellular process|cell proliferation|regulation of cellular process|cell surface|apical part of cell|signaling receptor activity|cell motility|cell bod…	K02329	frizzled 3[-]	hsa05200|hsa05165|hsa05206|hsa05205|hsa04360|hsa05225|hsa04150|hsa04934|hsa04310|hsa05224|hsa05226|hsa04390|hsa04550|hsa04916|hsa05217	Pathways in cancer - Homo sapiens (human)|Human papillomavirus infection - Homo sapiens (human)|MicroRNAs in cancer - Homo sapiens (human)|Proteoglycans in cancer - Homo sapiens (human)|Axon guidance - Homo sapiens (human)|Hepatocellular carcinoma - Homo sapiens (human)|mTOR signaling pathway - Homo sapiens (human)|Cushing syndrome - Homo sapiens (human)|Wnt signaling pathway - Homo sapiens (huma…	8:28494205-28574268:+	107	124	73	16	5	14	0.293391	0.29645	0.239843	0.0373673	0.0157896	0.032483	0.276561	0.0285466	3.27621	1.49954e-23	5.55091e-21	UP
ENSG00000033867	SLC4A7	solute carrier family 4 member 7 [Source:HGNC Symbol;Acc:HGNC:11033]	GO:0032502|GO:0005215|GO:0045202|GO:0005623|GO:0016020|GO:0009987|GO:0042995|GO:0022857|GO:0032420|GO:0045177|GO:0043227|GO:0071944|GO:0031224|GO:0005622|GO:0005886|GO:0048856|GO:0009888|GO:0048468|GO:0016323|GO:0006810|GO:0048839|GO:0016324|GO:0007275|GO:0048513|GO:0032421|GO:0031982|GO:0005737|GO:0007423|GO:0022891|GO:0055085|GO:0048869|GO:0016021|GO:0060113|GO:0031410|GO:0043583|GO:0002064|GO:…	developmental process|transporter activity|synapse|cell|membrane|cellular process|cell projection|transmembrane transporter activity|stereocilium|apical part of cell|membrane-bounded organelle|cell periphery|intrinsic component of membrane|intracellular|plasma membrane|anatomical structure development|tissue development|cell development|basolateral plasma membrane|transport|inner ear development|…	-	-	-	-	3:27372721-27484420:-	1210	1488	1036	561	328	565	5.26986	5.65048	5.40649	2.08104	1.64526	2.08216	5.44228	1.93615	1.49102	2.52175e-23	9.18904e-21	UP
ENSG00000075420	FNDC3B	fibronectin type III domain containing 3B [Source:HGNC Symbol;Acc:HGNC:24670]	GO:0016020|GO:0005488|GO:0097159|GO:0031224|GO:0005515|GO:0003676|GO:0016021|GO:0003723|GO:0044822	membrane|binding|organic cyclic compound binding|intrinsic component of membrane|protein binding|nucleic acid binding|integral component of membrane|RNA binding|poly(A) RNA binding	-	-	-	-	3:172039628-172401665:+	1923	2340	1765	1005	656	1044	8.05117	8.54209	8.85456	3.58385	3.16324	3.69856	8.48261	3.48188	1.28464	3.65398e-23	1.31099e-20	UP
ENSG00000167772	ANGPTL4	angiopoietin like 4 [Source:HGNC Symbol;Acc:HGNC:16039]	GO:0032502|GO:0031012|GO:0009987|GO:0005576|GO:0008152|GO:0050896|GO:0005488|GO:0009892|GO:0048523|GO:0050794|GO:0005578|GO:0006950|GO:0071704|GO:0009628|GO:0044237|GO:0009653|GO:0016043|GO:0005615|GO:0030234|GO:0050793|GO:0072562|GO:0005515|GO:0048856|GO:0048646|GO:0019222|GO:0048514|GO:0044255|GO:0004857|GO:0001568|GO:0010941|GO:0007275|GO:0044281|GO:0022607|GO:0042592|GO:0060548|GO:0001525|GO:…	developmental process|extracellular matrix|cellular process|extracellular region|metabolic process|response to stimulus|binding|negative regulation of metabolic process|negative regulation of cellular process|regulation of cellular process|proteinaceous extracellular matrix|response to stress|organic substance metabolic process|response to abiotic stimulus|cellular metabolic process|anatomical st…	K08767	angiopoietin-like 4[-]	hsa03320|hsa04979	PPAR signaling pathway - Homo sapiens (human)|Cholesterol metabolism - Homo sapiens (human)	19:8363289-8374373:+	163	179	133	32	24	15	1.46224	1.40007	1.42963	0.244506	0.247967	0.113858	1.43064	0.20211	2.82345	4.06416e-23	1.43606e-20	UP
ENSG00000105825	TFPI2	tissue factor pathway inhibitor 2 [Source:HGNC Symbol;Acc:HGNC:11761]	GO:0031012|GO:0005198|GO:0005623|GO:0009987|GO:0005576|GO:0008152|GO:0050896|GO:0009892|GO:0005201|GO:0048523|GO:0050794|GO:0043229|GO:0005578|GO:0006950|GO:0071704|GO:0044237|GO:0043227|GO:0030234|GO:0005622|GO:0019222|GO:0050817|GO:0004857|GO:0043231|GO:0009611|GO:0044092|GO:0050790|GO:0043086|GO:0019538|GO:0031324|GO:0031323|GO:0050878|GO:0032268|GO:0030414|GO:0007596|GO:0032269|GO:0042060|GO:…	extracellular matrix|structural molecule activity|cell|cellular process|extracellular region|metabolic process|response to stimulus|negative regulation of metabolic process|extracellular matrix structural constituent|negative regulation of cellular process|regulation of cellular process|intracellular organelle|proteinaceous extracellular matrix|response to stress|organic substance metabolic proce…	-	-	-	-	7:93885397-93890991:-	173	172	96	25	17	18	3.44738	2.9884	2.29222	0.424312	0.390157	0.303509	2.90934	0.372659	2.96476	4.60397e-23	1.60253e-20	UP
ENSG00000004399	PLXND1	plexin D1 [Source:HGNC Symbol;Acc:HGNC:9107]	GO:0040011|GO:0032502|GO:0040007|GO:0032991|GO:0004871|GO:0007610|GO:0023052|GO:0005623|GO:0016020|GO:0009987|GO:0050896|GO:0005488|GO:0051716|GO:0042995|GO:0004872|GO:0050794|GO:0040012|GO:0016049|GO:0050795|GO:0038023|GO:0048870|GO:0009653|GO:0016043|GO:0071944|GO:0040008|GO:0009605|GO:0031252|GO:0031224|GO:0050793|GO:0048589|GO:0005515|GO:0005886|GO:0043234|GO:0048856|GO:0048646|GO:0048514|GO:…	locomotion|developmental process|growth|macromolecular complex|signal transducer activity|behavior|signaling|cell|membrane|cellular process|response to stimulus|binding|cellular response to stimulus|cell projection|receptor activity|regulation of cellular process|regulation of locomotion|cell growth|regulation of behavior|signaling receptor activity|cell motility|anatomical structure morphogenesi…	-	-	-	-	3:129555175-129606818:-	4773	5328	4173	12818	8789	11188	22.7225	22.1156	23.8044	51.9744	48.1896	45.0682	22.8808	48.4107	-1.08119	5.79354e-23	1.98693e-20	DOWN
ENSG00000006459	KDM7A	lysine demethylase 7A [Source:HGNC Symbol;Acc:HGNC:22224]	GO:0032502|GO:0005623|GO:0009987|GO:0008152|GO:0005488|GO:0003824|GO:0032451|GO:0016491|GO:0050794|GO:0043229|GO:0006807|GO:0071704|GO:0043167|GO:0044237|GO:0016043|GO:0043227|GO:0009893|GO:0009058|GO:0005622|GO:0005515|GO:0048856|GO:0019222|GO:0006725|GO:0042393|GO:0051213|GO:1901360|GO:0007275|GO:0016570|GO:0048513|GO:0034641|GO:0032452|GO:0031325|GO:0046483|GO:0006482|GO:0007420|GO:0043231|GO:…	developmental process|cell|cellular process|metabolic process|binding|catalytic activity|demethylase activity|oxidoreductase activity|regulation of cellular process|intracellular organelle|nitrogen compound metabolic process|organic substance metabolic process|ion binding|cellular metabolic process|cellular component organization|membrane-bounded organelle|positive regulation of metabolic process…	-	-	-	-	7:140084746-140177035:-	720	910	698	275	146	309	3.15918	3.48138	3.66977	1.02773	0.737806	1.14723	3.43678	0.970922	1.82363	5.92832e-23	2.00369e-20	UP
ENSG00000126217	MCF2L	MCF.2 cell line derived transforming sequence like [Source:HGNC Symbol;Acc:HGNC:14576]	GO:0023052|GO:0005623|GO:0016020|GO:0009987|GO:0005576|GO:0008152|GO:0050896|GO:0005488|GO:0051716|GO:0050794|GO:0023051|GO:0071944|GO:0009893|GO:0005615|GO:0005622|GO:0005515|GO:0005886|GO:0005085|GO:0019222|GO:0010941|GO:0010942|GO:0005737|GO:0005088|GO:0009966|GO:0010646|GO:0043085|GO:0007154|GO:0007165|GO:0008219|GO:0050790|GO:0010033|GO:0005829|GO:0007166|GO:0051345|GO:0070848|GO:0012501|GO:…	signaling|cell|membrane|cellular process|extracellular region|metabolic process|response to stimulus|binding|cellular response to stimulus|regulation of cellular process|regulation of signaling|cell periphery|positive regulation of metabolic process|extracellular space|intracellular|protein binding|plasma membrane|guanyl-nucleotide exchange factor activity|regulation of metabolic process|regulati…	-	-	-	-	13:112894378-113099739:+	2022	2308	1542	5409	3746	4893	3.6972	3.67956	3.37846	8.4239	7.88875	7.5704	3.58508	7.96102	-1.15095	6.68061e-23	2.22569e-20	DOWN
ENSG00000172478	MAB21L4	mab-21 like 4 [Source:HGNC Symbol;Acc:HGNC:26216]	-	-	-	-	-	-	2:240886048-240896889:-	59	59	34	316	235	251	0.794015	0.692297	0.54828	3.62214	3.64243	2.85825	0.678197	3.37427	-2.3148	8.24123e-23	2.70695e-20	DOWN
ENSG00000146674	IGFBP3	insulin like growth factor binding protein 3 [Source:HGNC Symbol;Acc:HGNC:5472]	GO:0040011|GO:0032502|GO:0040007|GO:0032991|GO:0023052|GO:0005623|GO:0009987|GO:0005576|GO:0008152|GO:0050896|GO:0005488|GO:1903561|GO:0051716|GO:0040013|GO:0009892|GO:0048523|GO:0008283|GO:0050794|GO:0040012|GO:0043229|GO:0016049|GO:0016942|GO:0071704|GO:0043167|GO:0044237|GO:0048870|GO:0023051|GO:0016043|GO:0043227|GO:0040008|GO:0023057|GO:0009893|GO:0005615|GO:0030234|GO:0050793|GO:0005622|GO:…	locomotion|developmental process|growth|macromolecular complex|signaling|cell|cellular process|extracellular region|metabolic process|response to stimulus|binding|extracellular vesicle|cellular response to stimulus|negative regulation of locomotion|negative regulation of metabolic process|negative regulation of cellular process|cell proliferation|regulation of cellular process|regulation of locom…	K10138	insulin-like growth factor-binding protein 3[-]	hsa04218|hsa05202|hsa04115	Cellular senescence - Homo sapiens (human)|Transcriptional misregulation in cancer - Homo sapiens (human)|p53 signaling pathway - Homo sapiens (human)	7:45912245-45921874:-	273	396	278	1090	790	958	1.90432	2.40847	2.32362	6.476	6.34676	5.65449	2.21213	6.15908	-1.47728	1.02445e-22	3.31821e-20	DOWN
ENSG00000169418	NPR1	natriuretic peptide receptor 1 [Source:HGNC Symbol;Acc:HGNC:7943]	GO:0032502|GO:0040007|GO:0032991|GO:0004871|GO:0023052|GO:0005623|GO:0016020|GO:0009987|GO:0008152|GO:0050896|GO:0005488|GO:0003824|GO:0036094|GO:0051716|GO:0033218|GO:0097159|GO:0004872|GO:0048523|GO:0008283|GO:0050794|GO:0042562|GO:0006807|GO:0051050|GO:0016049|GO:0016829|GO:0071704|GO:0043167|GO:0044237|GO:0038023|GO:0045926|GO:0009653|GO:0016043|GO:0071944|GO:0040008|GO:0009893|GO:0009058|GO:…	developmental process|growth|macromolecular complex|signal transducer activity|signaling|cell|membrane|cellular process|metabolic process|response to stimulus|binding|catalytic activity|small molecule binding|cellular response to stimulus|amide binding|organic cyclic compound binding|receptor activity|negative regulation of cellular process|cell proliferation|regulation of cellular process|hormon…	K12323	atrial natriuretic peptide receptor A[4.6.1.2]	hsa04714|hsa04024|hsa04022|hsa04921|hsa00230|hsa04270|hsa04925|hsa04924|hsa04923	Thermogenesis - Homo sapiens (human)|cAMP signaling pathway - Homo sapiens (human)|cGMP-PKG signaling pathway - Homo sapiens (human)|Oxytocin signaling pathway - Homo sapiens (human)|Purine metabolism - Homo sapiens (human)|Vascular smooth muscle contraction - Homo sapiens (human)|Aldosterone synthesis and secretion - Homo sapiens (human)|Renin secretion - Homo sapiens (human)|Regulation of lipol…	1:153678637-153693992:+	830	1061	689	2317	1701	2223	10.0132	11.1604	9.95992	23.8081	23.6345	22.6927	10.3778	23.3784	-1.17167	1.28739e-22	4.11277e-20	DOWN
ENSG00000137699	TRIM29	tripartite motif containing 29 [Source:HGNC Symbol;Acc:HGNC:17274]	GO:0005623|GO:0009987|GO:0008152|GO:0001071|GO:0005488|GO:0009892|GO:0003700|GO:0048523|GO:0050794|GO:0043229|GO:0006807|GO:0071704|GO:0043167|GO:0044237|GO:0051641|GO:0043227|GO:1903828|GO:0009058|GO:0005622|GO:0005515|GO:0019222|GO:0060341|GO:1900181|GO:0006725|GO:1901360|GO:0002039|GO:0034641|GO:0046483|GO:0043231|GO:0043169|GO:0005737|GO:0032880|GO:0009890|GO:0006139|GO:0008104|GO:0044249|GO:…	cell|cellular process|metabolic process|nucleic acid binding transcription factor activity|binding|negative regulation of metabolic process|transcription factor activity, sequence-specific DNA binding|negative regulation of cellular process|regulation of cellular process|intracellular organelle|nitrogen compound metabolic process|organic substance metabolic process|ion binding|cellular metabolic …	-	-	-	-	11:120111275-120185529:-	6130	7204	5079	15438	11921	14241	27.6353	28.3169	27.4363	59.2788	61.8963	54.3246	27.7962	58.4999	-1.07355	1.38881e-22	4.37682e-20	DOWN
ENSG00000274993	AC254629.1	novel transcript	-	-	-	-	-	-	7:100963828-100968124:-	18	15	16	124	91	131	0.317582	0.230753	0.338267	1.86345	1.84919	1.95576	0.295534	1.88947	-2.67658	1.79317e-22	5.5758e-20	DOWN
ENSG00000137962	ARHGAP29	Rho GTPase activating protein 29 [Source:HGNC Symbol;Acc:HGNC:30207]	GO:0023052|GO:0005623|GO:0009987|GO:0008152|GO:0050896|GO:0005488|GO:0051716|GO:0050794|GO:0043167|GO:0023051|GO:0009893|GO:0030234|GO:0005622|GO:0005515|GO:0019222|GO:0008047|GO:0043169|GO:0005737|GO:0009966|GO:0019904|GO:0010646|GO:0043085|GO:0007154|GO:0007165|GO:0050790|GO:0005829|GO:0005096|GO:0046872|GO:0051345|GO:0030695|GO:0030165|GO:0035556|GO:1902531|GO:0043087|GO:0043547|GO:0051056|GO:…	signaling|cell|cellular process|metabolic process|response to stimulus|binding|cellular response to stimulus|regulation of cellular process|ion binding|regulation of signaling|positive regulation of metabolic process|enzyme regulator activity|intracellular|protein binding|regulation of metabolic process|enzyme activator activity|cation binding|cytoplasm|regulation of signal transduction|protein d…	-	-	-	-	1:94148988-94275068:-	709	877	591	301	153	262	3.06925	3.3102	3.0656	1.10983	0.762826	0.959706	3.14835	0.944121	1.73755	1.88301e-22	5.77813e-20	UP
ENSG00000182253	SYNM	synemin [Source:HGNC Symbol;Acc:HGNC:24466]	GO:0005198|GO:0005623|GO:0016020|GO:0009987|GO:0030054|GO:0005488|GO:0005200|GO:0044877|GO:0043229|GO:0016043|GO:0008307|GO:0005622|GO:0005515|GO:0045103|GO:0005912|GO:0005882|GO:0005737|GO:0032403|GO:0060053|GO:0008092|GO:0043034|GO:0006996|GO:0007010|GO:0043292|GO:0017166|GO:0019215|GO:0045104|GO:0005856|GO:0030016|GO:0045111	structural molecule activity|cell|membrane|cellular process|cell junction|binding|structural constituent of cytoskeleton|macromolecular complex binding|intracellular organelle|cellular component organization|structural constituent of muscle|intracellular|protein binding|intermediate filament-based process|adherens junction|intermediate filament|cytoplasm|protein complex binding|neurofilament cyto…	-	-	-	-	15:99098217-99135593:+	1600	1965	1379	4171	2908	4626	6.80566	7.28755	7.02841	15.111	14.246	16.6497	7.04054	15.3356	-1.12313	2.29191e-22	6.9415e-20	DOWN
ENSG00000263155	MYZAP	myocardial zonula adherens protein [Source:HGNC Symbol;Acc:HGNC:43444]	GO:0032991|GO:0023052|GO:0005623|GO:0016020|GO:0009987|GO:0030054|GO:0050896|GO:0005488|GO:0051716|GO:0019898|GO:0050794|GO:0043229|GO:0043227|GO:0071944|GO:0005622|GO:0005515|GO:0005886|GO:0043234|GO:0030017|GO:0030018|GO:0009898|GO:0005938|GO:0043231|GO:0005737|GO:0031234|GO:0098562|GO:0019897|GO:0031674|GO:0007154|GO:0007165|GO:0030864|GO:0043292|GO:0031981|GO:1990234|GO:0005654|GO:0035556|GO:…	macromolecular complex|signaling|cell|membrane|cellular process|cell junction|response to stimulus|binding|cellular response to stimulus|extrinsic component of membrane|regulation of cellular process|intracellular organelle|membrane-bounded organelle|cell periphery|intracellular|protein binding|plasma membrane|protein complex|sarcomere|Z disc|cytoplasmic side of plasma membrane|cell cortex|intrac…	-	-	-	-	15:57591941-57685364:+	52	52	35	3	0	2	0.910988	0.794288	0.734719	0.0447629	0	0.0296527	0.813332	0.0248052	5.03513	3.11639e-22	9.3176e-20	UP
ENSG00000143384	MCL1	MCL1 apoptosis regulator, BCL2 family member [Source:HGNC Symbol;Acc:HGNC:6943]	GO:0032502|GO:0032991|GO:0005215|GO:0023052|GO:0005623|GO:0016020|GO:0009987|GO:0050896|GO:0005488|GO:0051716|GO:0022857|GO:0048523|GO:0050794|GO:0043229|GO:0006950|GO:0023051|GO:0016043|GO:0043227|GO:0019867|GO:0023057|GO:0031224|GO:0005622|GO:0005515|GO:0043234|GO:0048856|GO:0031090|GO:0042802|GO:0008565|GO:0006810|GO:0010941|GO:0007275|GO:0033554|GO:0010942|GO:0043231|GO:0005737|GO:0042592|GO:…	developmental process|macromolecular complex|transporter activity|signaling|cell|membrane|cellular process|response to stimulus|binding|cellular response to stimulus|transmembrane transporter activity|negative regulation of cellular process|regulation of cellular process|intracellular organelle|response to stress|regulation of signaling|cellular component organization|membrane-bounded organelle|o…	K02539	myeloid leukemia cell differntiation protein MCL-1[-]	hsa04151|hsa05206|hsa04630|hsa04210	PI3K-Akt signaling pathway - Homo sapiens (human)|MicroRNAs in cancer - Homo sapiens (human)|JAK-STAT signaling pathway - Homo sapiens (human)|Apoptosis - Homo sapiens (human)	1:150574551-150579738:-	12096	15039	11071	6622	4980	7326	91.1834	98.8466	100.001	42.5174	43.2366	46.7297	96.6769	44.1612	1.13039	3.2586e-22	9.61946e-20	UP
ENSG00000006125	AP2B1	adaptor related protein complex 2 subunit beta 1 [Source:HGNC Symbol;Acc:HGNC:563]	GO:0040011|GO:0032502|GO:0032991|GO:0005215|GO:0002376|GO:0023052|GO:0005623|GO:0016020|GO:0009987|GO:0050896|GO:0005488|GO:0060090|GO:0051716|GO:0033218|GO:0048523|GO:0044877|GO:0050794|GO:0019882|GO:0043229|GO:0006950|GO:0051641|GO:0023051|GO:0009653|GO:0016043|GO:0051707|GO:0043227|GO:0071944|GO:0009607|GO:0009605|GO:0023057|GO:0005905|GO:0005622|GO:0002682|GO:0005515|GO:0005886|GO:0043234|GO:…	locomotion|developmental process|macromolecular complex|transporter activity|immune system process|signaling|cell|membrane|cellular process|response to stimulus|binding|binding, bridging|cellular response to stimulus|amide binding|negative regulation of cellular process|macromolecular complex binding|regulation of cellular process|antigen processing and presentation|intracellular organelle|respon…	K11825	AP-2 complex subunit beta-1[-]	hsa04144|hsa05016|hsa04721|hsa04961	Endocytosis - Homo sapiens (human)|Huntington disease - Homo sapiens (human)|Synaptic vesicle cycle - Homo sapiens (human)|Endocrine and other factor-regulated calcium reabsorption - Homo sapiens (human)	17:35578046-35726409:+	4853	5858	4214	2594	1722	2754	30.6278	32.2346	31.867	13.9437	12.5166	14.7069	31.5765	13.7224	1.20232	3.30413e-22	9.63194e-20	UP
ENSG00000044574	HSPA5	heat shock protein family A (Hsp70) member 5 [Source:HGNC Symbol;Acc:HGNC:5238]	GO:0040011|GO:0032502|GO:0032991|GO:0023052|GO:0005623|GO:0016020|GO:0009987|GO:0005576|GO:0008152|GO:0030054|GO:0050896|GO:0005488|GO:0003824|GO:0036094|GO:1903561|GO:0030496|GO:0051716|GO:0097159|GO:0030055|GO:0048523|GO:0044877|GO:0050794|GO:0040012|GO:0043229|GO:0006807|GO:0006950|GO:0043209|GO:0042175|GO:0071704|GO:0009056|GO:0043167|GO:0009986|GO:0044237|GO:0051641|GO:0048870|GO:0023051|GO:…	locomotion|developmental process|macromolecular complex|signaling|cell|membrane|cellular process|extracellular region|metabolic process|cell junction|response to stimulus|binding|catalytic activity|small molecule binding|extracellular vesicle|midbody|cellular response to stimulus|organic cyclic compound binding|cell-substrate junction|negative regulation of cellular process|macromolecular complex…	K09490	heat shock 70kDa protein 5[-]	hsa04612|hsa04141|hsa04918|hsa05020|hsa03060	Antigen processing and presentation - Homo sapiens (human)|Protein processing in endoplasmic reticulum - Homo sapiens (human)|Thyroid hormone synthesis - Homo sapiens (human)|Prion diseases - Homo sapiens (human)|Protein export - Homo sapiens (human)	9:125234853-125241330:-	15242	18296	12980	8490	6132	8868	279.868	292.911	285.58	132.777	129.676	137.781	286.12	133.411	1.10074	3.62601e-22	1.04398e-19	UP
ENSG00000133816	MICAL2	microtubule associated monooxygenase, calponin and LIM domain containing 2 [Source:HGNC Symbol;Acc:HGNC:24693]	GO:0032502|GO:0005623|GO:0009987|GO:0008152|GO:0005488|GO:0003824|GO:0036094|GO:0097159|GO:0016491|GO:0050794|GO:0043229|GO:0006807|GO:0071704|GO:0043167|GO:0044237|GO:0009653|GO:0016043|GO:0043227|GO:0048037|GO:0009893|GO:0009058|GO:0005622|GO:0005515|GO:0048856|GO:0019222|GO:0007507|GO:0035239|GO:0006725|GO:0009888|GO:0035295|GO:1901360|GO:0007275|GO:0048513|GO:0034641|GO:0043168|GO:0031325|GO:…	developmental process|cell|cellular process|metabolic process|binding|catalytic activity|small molecule binding|organic cyclic compound binding|oxidoreductase activity|regulation of cellular process|intracellular organelle|nitrogen compound metabolic process|organic substance metabolic process|ion binding|cellular metabolic process|anatomical structure morphogenesis|cellular component organizatio…	-	-	-	-	11:12094008-12263789:+	730	866	632	314	220	321	1.72721	1.78652	1.79176	0.632784	0.599505	0.642656	1.7685	0.624982	1.50064	3.9174e-22	1.11412e-19	UP
ENSG00000163295	ALPI	alkaline phosphatase, intestinal [Source:HGNC Symbol;Acc:HGNC:437]	GO:0005623|GO:0016020|GO:0009987|GO:0008152|GO:0005488|GO:0003824|GO:0043167|GO:0044237|GO:0071944|GO:0016787|GO:0031224|GO:0005515|GO:0005886|GO:0031225|GO:0016788|GO:0043169|GO:0019899|GO:0016021|GO:0046872|GO:0002020|GO:0006796|GO:0042578|GO:0016311|GO:0000287|GO:0046914|GO:0016791|GO:0004035|GO:0008270	cell|membrane|cellular process|metabolic process|binding|catalytic activity|ion binding|cellular metabolic process|cell periphery|hydrolase activity|intrinsic component of membrane|protein binding|plasma membrane|anchored component of membrane|hydrolase activity, acting on ester bonds|cation binding|enzyme binding|integral component of membrane|metal ion binding|protease binding|phosphate-contain…	K01077	alkaline phosphatase[3.1.3.1]	hsa01100|hsa00790|hsa00730	Metabolic pathways - Homo sapiens (human)|Folate biosynthesis - Homo sapiens (human)|Thiamine metabolism - Homo sapiens (human)	2:232456123-232460032:+	15359	16448	11784	34330	27278	34795	332.364	310.336	305.553	632.745	679.847	637.117	316.084	649.903	-1.03992	5.22013e-22	1.46673e-19	DOWN
ENSG00000148516	ZEB1	zinc finger E-box binding homeobox 1 [Source:HGNC Symbol;Acc:HGNC:11642]	GO:0032502|GO:0032991|GO:0002376|GO:0023052|GO:0005623|GO:0009987|GO:0008152|GO:0050896|GO:0001071|GO:0005488|GO:0000988|GO:0051716|GO:0097159|GO:0009892|GO:0003700|GO:0048523|GO:0044877|GO:0008283|GO:0050794|GO:0045321|GO:0043229|GO:0006807|GO:0071704|GO:0043167|GO:0006955|GO:0044237|GO:0023051|GO:0000989|GO:0009653|GO:0007155|GO:0043227|GO:0009893|GO:0009058|GO:0050793|GO:0005622|GO:0002682|GO:…	developmental process|macromolecular complex|immune system process|signaling|cell|cellular process|metabolic process|response to stimulus|nucleic acid binding transcription factor activity|binding|transcription factor activity, protein binding|cellular response to stimulus|organic cyclic compound binding|negative regulation of metabolic process|transcription factor activity, sequence-specific DNA…	K09299	zinc finger homeobox protein 1/2[-]	hsa05206|hsa05202|hsa05215	MicroRNAs in cancer - Homo sapiens (human)|Transcriptional misregulation in cancer - Homo sapiens (human)|Prostate cancer - Homo sapiens (human)	10:31318495-31529814:+	780	780	833	301	204	285	2.79755	2.4392	3.5799	0.919505	0.842679	0.864928	2.93888	0.875704	1.74675	5.86624e-22	1.62865e-19	UP
ENSG00000256500	AL139300.1	novel protein	GO:0008152|GO:0005488|GO:0003824|GO:0016787|GO:0005515|GO:0016817|GO:0016818|GO:0016462|GO:0017111|GO:0003774|GO:0003777	metabolic process|binding|catalytic activity|hydrolase activity|protein binding|hydrolase activity, acting on acid anhydrides|hydrolase activity, acting on acid anhydrides, in phosphorus-containing anhydrides|pyrophosphatase activity|nucleoside-triphosphatase activity|motor activity|microtubule motor activity	-	-	-	-	14:103562962-103685924:+	0	0	0	59	22	57	0	0	0	1.4395	0.725816	1.38161	0	1.18231	#NAME?	9.54384e-22	2.61849e-19	DOWN
ENSG00000198947	DMD	dystrophin [Source:HGNC Symbol;Acc:HGNC:2928]	GO:0032502|GO:0032991|GO:0045202|GO:0005198|GO:0023052|GO:0005623|GO:0016020|GO:0009987|GO:0008152|GO:0030054|GO:0050896|GO:0005488|GO:0005200|GO:0051716|GO:0042995|GO:0009892|GO:0030055|GO:0048523|GO:0050794|GO:0043229|GO:0006807|GO:0051050|GO:0071704|GO:0043167|GO:0009628|GO:0009986|GO:0044237|GO:0051641|GO:0023051|GO:0009653|GO:0016043|GO:0007155|GO:0043227|GO:0071944|GO:0009605|GO:0023057|GO:…	developmental process|macromolecular complex|synapse|structural molecule activity|signaling|cell|membrane|cellular process|metabolic process|cell junction|response to stimulus|binding|structural constituent of cytoskeleton|cellular response to stimulus|cell projection|negative regulation of metabolic process|cell-substrate junction|negative regulation of cellular process|regulation of cellular pr…	K10366	dystrophin[-]	hsa05416|hsa05414|hsa05410|hsa05412	Viral myocarditis - Homo sapiens (human)|Dilated cardiomyopathy (DCM) - Homo sapiens (human)|Hypertrophic cardiomyopathy (HCM) - Homo sapiens (human)|Arrhythmogenic right ventricular cardiomyopathy (ARVC) - Homo sapiens (human)	X:31097677-33339441:-	4460	5024	4088	2333	1509	2518	10.8066	10.6138	11.8688	4.81473	4.21106	5.16251	11.0964	4.72943	1.23035	1.56897e-21	4.25464e-19	UP
ENSG00000147676	MAL2	mal, T cell differentiation protein 2 (gene/pseudogene) [Source:HGNC Symbol;Acc:HGNC:13634]	GO:0005623|GO:0016020|GO:0005576|GO:0005488|GO:1903561|GO:0045177|GO:0043227|GO:0071944|GO:0031224|GO:0005622|GO:0005515|GO:0005886|GO:0012505|GO:0016324|GO:0031982|GO:0005737|GO:0070062|GO:0016021|GO:0098857|GO:0048471|GO:0045121	cell|membrane|extracellular region|binding|extracellular vesicle|apical part of cell|membrane-bounded organelle|cell periphery|intrinsic component of membrane|intracellular|protein binding|plasma membrane|endomembrane system|apical plasma membrane|vesicle|cytoplasm|extracellular exosome|integral component of membrane|membrane microdomain|perinuclear region of cytoplasm|membrane raft	-	-	-	-	8:119165034-119245673:+	2618	3145	2334	1362	899	1511	48.4176	50.7134	51.7222	21.4543	19.1488	23.6456	50.2844	21.4162	1.23141	2.35224e-21	6.30536e-19	UP
ENSG00000165029	ABCA1	ATP binding cassette subfamily A member 1 [Source:HGNC Symbol;Acc:HGNC:29]	GO:0032502|GO:0032991|GO:0004871|GO:0005215|GO:0023052|GO:0005623|GO:0016020|GO:0009987|GO:0005576|GO:0008152|GO:0050896|GO:0005488|GO:0003824|GO:0036094|GO:0051716|GO:0097159|GO:0004872|GO:0022857|GO:0048523|GO:0032994|GO:0034358|GO:0050794|GO:0043229|GO:0006807|GO:0051050|GO:0006950|GO:0071704|GO:0043167|GO:0009986|GO:0044237|GO:0051641|GO:0038023|GO:0023051|GO:0097006|GO:0016043|GO:0051707|GO:…	developmental process|macromolecular complex|signal transducer activity|transporter activity|signaling|cell|membrane|cellular process|extracellular region|metabolic process|response to stimulus|binding|catalytic activity|small molecule binding|cellular response to stimulus|organic cyclic compound binding|receptor activity|transmembrane transporter activity|negative regulation of cellular process|…	K05641	ATP-binding cassette, subfamily A (ABC1), member 1[-]	hsa02010|hsa04979|hsa04975	ABC transporters - Homo sapiens (human)|Cholesterol metabolism - Homo sapiens (human)|Fat digestion and absorption - Homo sapiens (human)	9:104781002-104928237:-	343	397	349	124	74	121	2.06016	2.07905	2.51174	0.634355	0.511902	0.614953	2.21698	0.58707	1.91699	2.6308e-21	6.97193e-19	UP
ENSG00000173227	SYT12	synaptotagmin 12 [Source:HGNC Symbol;Acc:HGNC:18381]	GO:0045202|GO:0023052|GO:0005623|GO:0016020|GO:0009987|GO:0030054|GO:0005488|GO:0030672|GO:0008021|GO:0050794|GO:0043229|GO:0016079|GO:0043167|GO:0051641|GO:0023051|GO:0043227|GO:0008289|GO:0031224|GO:0005622|GO:0007269|GO:0005515|GO:0012505|GO:0031090|GO:0060341|GO:0050804|GO:0051640|GO:0006810|GO:0043168|GO:0032940|GO:0005543|GO:0031982|GO:0030276|GO:0050806|GO:0050803|GO:0043231|GO:0043169|GO:…	synapse|signaling|cell|membrane|cellular process|cell junction|binding|synaptic vesicle membrane|synaptic vesicle|regulation of cellular process|intracellular organelle|synaptic vesicle exocytosis|ion binding|cellular localization|regulation of signaling|membrane-bounded organelle|lipid binding|intrinsic component of membrane|intracellular|neurotransmitter secretion|protein binding|endomembrane s…	-	-	-	-	11:67006778-67050863:+	601	674	526	1567	1256	1574	3.36712	3.2924	3.53111	7.47751	8.10442	7.46175	3.39688	7.68122	-1.17713	2.80856e-21	7.35936e-19	DOWN
ENSG00000272512	AL645608.7	novel transcript	-	-	-	-	-	-	1:995966-998051:-	41	60	32	216	187	229	1.41039	1.79959	1.31901	6.32861	7.40869	6.66558	1.50967	6.80096	-2.17151	3.40419e-21	8.821e-19	DOWN
ENSG00000091844	RGS17	regulator of G protein signaling 17 [Source:HGNC Symbol;Acc:HGNC:14088]	GO:0023052|GO:0005623|GO:0016020|GO:0009987|GO:0050896|GO:0005488|GO:0051716|GO:0048523|GO:0050794|GO:0043229|GO:0023051|GO:0043227|GO:0023057|GO:0005622|GO:0005515|GO:0043231|GO:0005737|GO:0009966|GO:0010646|GO:0007154|GO:0007165|GO:0009968|GO:0005634	signaling|cell|membrane|cellular process|response to stimulus|binding|cellular response to stimulus|negative regulation of cellular process|regulation of cellular process|intracellular organelle|regulation of signaling|membrane-bounded organelle|negative regulation of signaling|intracellular|protein binding|intracellular membrane-bounded organelle|cytoplasm|regulation of signal transduction|regul…	-	-	-	-	6:153004459-153131249:-	47	64	53	0	5	2	0.37725	0.447897	0.509734	0	0.0462207	0.0135858	0.44496	0.0199355	4.48026	4.18709e-21	1.07304e-18	UP
ENSG00000102531	FNDC3A	fibronectin type III domain containing 3A [Source:HGNC Symbol;Acc:HGNC:20296]	GO:0032502|GO:0000003|GO:0005623|GO:0016020|GO:0009987|GO:0022414|GO:0005488|GO:0097159|GO:0043229|GO:0044702|GO:0019953|GO:0003006|GO:0007155|GO:0043227|GO:0032504|GO:0031224|GO:0005622|GO:0005515|GO:0012505|GO:0048856|GO:0031090|GO:0048609|GO:0045137|GO:0016337|GO:0009888|GO:0048468|GO:0007275|GO:0003676|GO:0048513|GO:0031982|GO:0098609|GO:0060009|GO:0030141|GO:0043231|GO:0048608|GO:0005737|GO:…	developmental process|reproduction|cell|membrane|cellular process|reproductive process|binding|organic cyclic compound binding|intracellular organelle|single organism reproductive process|sexual reproduction|developmental process involved in reproduction|cell adhesion|membrane-bounded organelle|multicellular organism reproduction|intrinsic component of membrane|intracellular|protein binding|endom…	-	-	-	-	13:48975912-49209779:+	2020	2412	1817	1083	609	1065	8.97631	9.34528	9.67484	4.09901	3.11682	4.0045	9.33215	3.74011	1.31913	5.55313e-21	1.40053e-18	UP
ENSG00000257923	CUX1	cut like homeobox 1 [Source:HGNC Symbol;Acc:HGNC:2557]	GO:0032502|GO:0005623|GO:0016020|GO:0009987|GO:0008152|GO:0005488|GO:0060090|GO:0097159|GO:0050794|GO:0043229|GO:0006807|GO:0071704|GO:0044237|GO:0051641|GO:0009653|GO:0016043|GO:0043227|GO:0009058|GO:0031224|GO:0050793|GO:0005622|GO:0005515|GO:0012505|GO:0048856|GO:0031090|GO:0019222|GO:0045595|GO:0031228|GO:0006725|GO:0048468|GO:0006810|GO:0051130|GO:1901360|GO:0007275|GO:0003676|GO:0016358|GO:…	developmental process|cell|membrane|cellular process|metabolic process|binding|binding, bridging|organic cyclic compound binding|regulation of cellular process|intracellular organelle|nitrogen compound metabolic process|organic substance metabolic process|cellular metabolic process|cellular localization|anatomical structure morphogenesis|cellular component organization|membrane-bounded organelle|…	-	-	-	-	7:101815904-102283957:+	2218	2602	1933	5316	4101	5470	7.09068	7.25274	7.40458	14.4749	15.0996	14.7967	7.24934	14.7904	-1.02874	5.58508e-21	1.40053e-18	DOWN
ENSG00000105329	TGFB1	transforming growth factor beta 1 [Source:HGNC Symbol;Acc:HGNC:11766]	GO:0040011|GO:0032502|GO:0031012|GO:0040007|GO:0000003|GO:0002376|GO:0007610|GO:0023052|GO:0005623|GO:0016020|GO:0009987|GO:0005576|GO:0022414|GO:0008152|GO:0050896|GO:0005488|GO:0051716|GO:0040013|GO:0042995|GO:0002683|GO:0009892|GO:0048523|GO:0008283|GO:0050794|GO:0045321|GO:0040012|GO:0043229|GO:0005578|GO:0006807|GO:0051050|GO:0006950|GO:0016049|GO:0044089|GO:0048520|GO:0044702|GO:0071704|GO:…	locomotion|developmental process|extracellular matrix|growth|reproduction|immune system process|behavior|signaling|cell|membrane|cellular process|extracellular region|reproductive process|metabolic process|response to stimulus|binding|cellular response to stimulus|negative regulation of locomotion|cell projection|negative regulation of immune system process|negative regulation of metabolic proces…
synthetic process|internal peptidyl-lysine acetylation|regulation of cytosolic calcium ion concentration|calcium ion import|cytosolic calcium ion transport|positive regulation of cytosolic calcium ion concentration	K13375	transforming growth factor beta-1[-]	hsa05200|hsa05166|hsa04060|hsa04010|hsa04218|hsa05152|hsa05145|hsa05205|hsa05323|hsa04659|hsa04380|hsa05225|hsa04932|hsa05161|hsa05140|hsa05226|hsa04390|hsa05321|hsa04068|hsa04926|hsa04672|hsa04110|hsa05142|hsa04933|hsa05146|hsa05414|hsa04350|hsa05410|hsa05210|hsa05220|hsa05212|hsa05211|hsa05144	Pathways in cancer - Homo sapiens (human)|Human T-cell leukemia virus 1 infection - Homo sapiens (human)|Cytokine-cytokine receptor interaction - Homo sapiens (human)|MAPK signaling pathway - Homo sapiens (human)|Cellular senescence - Homo sapiens (human)|Tuberculosis - Homo sapiens (human)|Toxoplasmosis - Homo sapiens (human)|Proteoglycans in cancer - Homo sapiens (human)|Rheumatoid arthritis - …	19:41301587-41353911:-	2375	2446	1795	1074	867	1023	47.0653	42.2632	42.623	18.1278	19.7881	17.154	43.9838	18.3566	1.26067	6.09245e-21	1.51151e-18	UP
ENSG00000137819	PAQR5	progestin and adipoQ receptor family member 5 [Source:HGNC Symbol;Acc:HGNC:29645]	GO:0032502|GO:0004871|GO:0000003|GO:0023052|GO:0005623|GO:0016020|GO:0009987|GO:0022414|GO:0050896|GO:0005488|GO:0051716|GO:0097159|GO:0004872|GO:0050794|GO:0044702|GO:0019953|GO:0038023|GO:0003006|GO:0008289|GO:0071944|GO:0032504|GO:0031224|GO:0005515|GO:0005886|GO:0048856|GO:0048609|GO:0003707|GO:0048468|GO:0007275|GO:0005496|GO:0007154|GO:0007276|GO:0007165|GO:0009725|GO:0048869|GO:0016021|GO:…	developmental process|signal transducer activity|reproduction|signaling|cell|membrane|cellular process|reproductive process|response to stimulus|binding|cellular response to stimulus|organic cyclic compound binding|receptor activity|regulation of cellular process|single organism reproductive process|sexual reproduction|signaling receptor activity|developmental process involved in reproduction|lip…	-	-	-	-	15:69298947-69407780:+	2204	2526	1863	1185	801	1210	12.9719	12.9626	13.1385	5.94036	5.42964	6.02598	13.0243	5.79866	1.16742	7.43892e-21	1.82614e-18	UP
ENSG00000123064	DDX54	DEAD-box helicase 54 [Source:HGNC Symbol;Acc:HGNC:20084]	GO:0023052|GO:0005623|GO:0016020|GO:0009987|GO:0008152|GO:0050896|GO:0005488|GO:0000988|GO:0003824|GO:0036094|GO:0051716|GO:0097159|GO:0009892|GO:0048523|GO:0050794|GO:0043229|GO:0006807|GO:0071704|GO:0043167|GO:0044237|GO:0000989|GO:0043227|GO:0016787|GO:0009058|GO:0005622|GO:0005515|GO:0019222|GO:0003712|GO:0006725|GO:1901360|GO:0003676|GO:0005102|GO:0034641|GO:0043168|GO:0001882|GO:0046483|GO:…	signaling|cell|membrane|cellular process|metabolic process|response to stimulus|binding|transcription factor activity, protein binding|catalytic activity|small molecule binding|cellular response to stimulus|organic cyclic compound binding|negative regulation of metabolic process|negative regulation of cellular process|regulation of cellular process|intracellular organelle|nitrogen compound metabo…	-	-	-	-	12:113157174-113185479:-	2341	2533	1738	5589	4436	5319	18.5269	17.4786	16.4814	37.6738	40.4335	35.6191	17.4956	37.9088	-1.11554	8.71836e-21	2.11793e-18	DOWN
ENSG00000104140	RHOV	ras homolog family member V [Source:HGNC Symbol;Acc:HGNC:18313]	GO:0023052|GO:0005623|GO:0016020|GO:0009987|GO:0050896|GO:0005488|GO:0036094|GO:0051716|GO:0097159|GO:0050794|GO:0043229|GO:0043167|GO:0023051|GO:0043227|GO:0071944|GO:0005622|GO:0005515|GO:0005886|GO:0012505|GO:0031090|GO:0006810|GO:0043168|GO:0001882|GO:0043231|GO:0043169|GO:0005737|GO:0009966|GO:0045184|GO:0010646|GO:0008104|GO:0007154|GO:0007165|GO:0010008|GO:0000166|GO:0005768|GO:0005829|GO:…	signaling|cell|membrane|cellular process|response to stimulus|binding|small molecule binding|cellular response to stimulus|organic cyclic compound binding|regulation of cellular process|intracellular organelle|ion binding|regulation of signaling|membrane-bounded organelle|cell periphery|intracellular|protein binding|plasma membrane|endomembrane system|organelle membrane|transport|anion binding|nu…	-	-	-	-	15:40872214-40874289:-	457	553	340	1306	1066	1254	19.2335	20.2925	17.146	46.8153	51.6709	44.6571	18.8906	47.7145	-1.33675	8.84156e-21	2.12571e-18	DOWN
ENSG00000137491	SLCO2B1	solute carrier organic anion transporter family member 2B1 [Source:HGNC Symbol;Acc:HGNC:10962]	GO:0032502|GO:0005215|GO:0005623|GO:0016020|GO:0009987|GO:0005488|GO:0022857|GO:0045177|GO:0071944|GO:0031224|GO:0005515|GO:0005886|GO:0048856|GO:0006810|GO:0016324|GO:0007275|GO:0048513|GO:0005887|GO:0022891|GO:0005319|GO:0031226|GO:0055085|GO:0016021|GO:0010876|GO:0048732|GO:0015125|GO:0001889|GO:0006811|GO:0015075|GO:0006869|GO:0015347|GO:0006820|GO:0015711|GO:0015721|GO:0008509|GO:0046942|GO:…	developmental process|transporter activity|cell|membrane|cellular process|binding|transmembrane transporter activity|apical part of cell|cell periphery|intrinsic component of membrane|protein binding|plasma membrane|anatomical structure development|transport|apical plasma membrane|multicellular organism development|animal organ development|integral component of plasma membrane|substrate-specific …	-	-	-	-	11:75100563-75206549:+	15	31	16	141	116	135	0.0501433	0.0903524	0.0640888	0.401455	0.4466	0.381856	0.0681948	0.409971	-2.58779	8.94089e-21	2.12766e-18	DOWN
ENSG00000164327	RICTOR	RPTOR independent companion of MTOR complex 2 [Source:HGNC Symbol;Acc:HGNC:28611]	GO:0032502|GO:0032991|GO:0002376|GO:0023052|GO:0005623|GO:0009987|GO:0008152|GO:0050896|GO:0005488|GO:0051716|GO:0044877|GO:0008283|GO:0050794|GO:0045321|GO:0006950|GO:0044089|GO:0071704|GO:0006955|GO:0044237|GO:0023051|GO:0016043|GO:0007155|GO:0009605|GO:0009893|GO:0030234|GO:0002684|GO:0005622|GO:0002682|GO:0005515|GO:0043234|GO:0048856|GO:0019222|GO:0008284|GO:0042127|GO:0016337|GO:0045087|GO:…	developmental process|macromolecular complex|immune system process|signaling|cell|cellular process|metabolic process|response to stimulus|binding|cellular response to stimulus|macromolecular complex binding|cell proliferation|regulation of cellular process|leukocyte activation|response to stress|positive regulation of cellular component biogenesis|organic substance metabolic process|immune respon…	K08267	rapamycin-insensitive companion of mTOR[-]	hsa04150	mTOR signaling pathway - Homo sapiens (human)	5:38937919-39074408:-	2347	2572	1849	1195	705	1185	8.48348	8.10589	8.0083	3.67903	2.93493	3.62436	8.19922	3.41277	1.26454	9.13817e-21	2.15264e-18	UP
ENSG00000133056	PIK3C2B	phosphatidylinositol-4-phosphate 3-kinase catalytic subunit type 2 beta [Source:HGNC Symbol;Acc:HGNC:8972]	GO:0040011|GO:0032991|GO:0023052|GO:0005623|GO:0016020|GO:0009987|GO:0008152|GO:0050896|GO:0005488|GO:0003824|GO:0036094|GO:0051716|GO:0019898|GO:0097159|GO:0050794|GO:0043229|GO:0071704|GO:0043167|GO:0044237|GO:0048870|GO:0043227|GO:0008289|GO:0071944|GO:0009058|GO:0005622|GO:0005515|GO:0005886|GO:0043234|GO:0012505|GO:0016740|GO:0044255|GO:0043168|GO:0044281|GO:0005543|GO:0001882|GO:0016772|GO:…	locomotion|macromolecular complex|signaling|cell|membrane|cellular process|metabolic process|response to stimulus|binding|catalytic activity|small molecule binding|cellular response to stimulus|extrinsic component of membrane|organic cyclic compound binding|regulation of cellular process|intracellular organelle|organic substance metabolic process|ion binding|cellular metabolic process|cell motili…	K00923	phosphatidylinositol-4-phosphate 3-kinase[2.7.1.154]	hsa01100|hsa04070|hsa00562	Metabolic pathways - Homo sapiens (human)|Phosphatidylinositol signaling system - Homo sapiens (human)|Inositol phosphate metabolism - Homo sapiens (human)	1:204422628-204494724:-	2434	2806	1903	6043	4820	5623	12.2601	12.3233	11.4856	25.9256	27.962	23.9658	12.023	25.9511	-1.11	1.04917e-20	2.44676e-18	DOWN
ENSG00000135318	NT5E	5'-nucleotidase ecto [Source:HGNC Symbol;Acc:HGNC:8021]	GO:0032502|GO:0045202|GO:0005623|GO:0016020|GO:0009987|GO:0005576|GO:0008152|GO:0050896|GO:0005488|GO:0003824|GO:0036094|GO:1903561|GO:0097159|GO:0006807|GO:0006950|GO:0071704|GO:0009056|GO:0043167|GO:0009986|GO:0044237|GO:0007155|GO:0043227|GO:0071944|GO:0009605|GO:0009893|GO:0016787|GO:0009058|GO:0031224|GO:0005622|GO:0005886|GO:0048856|GO:0097060|GO:0019222|GO:0031225|GO:0016337|GO:0006725|GO:…	developmental process|synapse|cell|membrane|cellular process|extracellular region|metabolic process|response to stimulus|binding|catalytic activity|small molecule binding|extracellular vesicle|organic cyclic compound binding|nitrogen compound metabolic process|response to stress|organic substance metabolic process|catabolic process|ion binding|cell surface|cellular metabolic process|cell adhesion…	K19970	5';-nucleotidase[3.1.3.5]	hsa01100|hsa00230|hsa00240|hsa00760	Metabolic pathways - Homo sapiens (human)|Purine metabolism - Homo sapiens (human)|Pyrimidine metabolism - Homo sapiens (human)|Nicotinate and nicotinamide metabolism - Homo sapiens (human)	6:85449584-85495791:+	882	1077	800	372	250	457	8.65325	9.21287	9.40465	3.10855	2.82487	3.79384	9.09026	3.24242	1.48725	1.6028e-20	3.70089e-18	UP
ENSG00000103196	CRISPLD2	cysteine rich secretory protein LCCL domain containing 2 [Source:HGNC Symbol;Acc:HGNC:25248]	GO:0032502|GO:0031012|GO:0005623|GO:0009987|GO:0005576|GO:0005488|GO:1903561|GO:0043229|GO:0005578|GO:0043167|GO:0009653|GO:0016043|GO:0043227|GO:0005622|GO:0012505|GO:0048856|GO:0008201|GO:0035295|GO:0007275|GO:0030324|GO:0048513|GO:0060325|GO:0043168|GO:0043062|GO:0031982|GO:0043231|GO:0030133|GO:0005737|GO:0060322|GO:0030323|GO:0010171|GO:0070062|GO:0060323|GO:0060324|GO:0005539|GO:0031410|GO:…	developmental process|extracellular matrix|cell|cellular process|extracellular region|binding|extracellular vesicle|intracellular organelle|proteinaceous extracellular matrix|ion binding|anatomical structure morphogenesis|cellular component organization|membrane-bounded organelle|intracellular|endomembrane system|anatomical structure development|heparin binding|tube development|multicellular orga…	-	-	-	-	16:84819984-84920768:+	132	183	139	528	460	534	0.875572	1.05837	1.10478	2.98302	3.51418	2.99717	1.01291	3.16479	-1.64361	1.97417e-20	4.51369e-18	DOWN
ENSG00000068024	HDAC4	histone deacetylase 4 [Source:HGNC Symbol;Acc:HGNC:14063]	GO:0040011|GO:0032502|GO:0032991|GO:0002376|GO:0045202|GO:0023052|GO:0005623|GO:0009987|GO:0008152|GO:0050896|GO:0005488|GO:0000988|GO:0003824|GO:0051716|GO:0014854|GO:0097159|GO:0009892|GO:0048523|GO:0031594|GO:0044877|GO:0008283|GO:0050794|GO:0045321|GO:0040012|GO:0043229|GO:0006807|GO:0006950|GO:0044089|GO:0071704|GO:0009056|GO:0043167|GO:0009628|GO:0044237|GO:0048870|GO:0000989|GO:0040017|GO:…	locomotion|developmental process|macromolecular complex|immune system process|synapse|signaling|cell|cellular process|metabolic process|response to stimulus|binding|transcription factor activity, protein binding|catalytic activity|cellular response to stimulus|response to inactivity|organic cyclic compound binding|negative regulation of metabolic process|negative regulation of cellular process|ne…	K11406	histone deacetylase 4/5[3.5.1.98]	hsa05206|hsa05203|hsa05034|hsa04371	MicroRNAs in cancer - Homo sapiens (human)|Viral carcinogenesis - Homo sapiens (human)|Alcoholism - Homo sapiens (human)|Apelin signaling pathway - Homo sapiens (human)	2:239048168-239401654:-	442	450	362	1150	869	1225	1.55026	1.37614	1.52136	3.43544	3.51034	3.63554	1.48258	3.52711	-1.25037	2.67307e-20	6.05229e-18	DOWN
ENSG00000169894	MUC3A	mucin 3A, cell surface associated [Source:HGNC Symbol;Acc:HGNC:7513]	GO:0005198|GO:0005623|GO:0016020|GO:0009987|GO:0005576|GO:0008152|GO:0005488|GO:0005201|GO:0043229|GO:0071704|GO:0044237|GO:0043227|GO:0009058|GO:0031224|GO:0005622|GO:0005515|GO:0012505|GO:0006486|GO:0043231|GO:0005737|GO:0005975|GO:0030197|GO:0016021|GO:0044249|GO:0019538|GO:0005794|GO:0034645|GO:0043412|GO:0006493|GO:0009100|GO:0036211|GO:0005796|GO:0070085|GO:1901137|GO:0044267|GO:0009059|GO:…	structural molecule activity|cell|membrane|cellular process|extracellular region|metabolic process|binding|extracellular matrix structural constituent|intracellular organelle|organic substance metabolic process|cellular metabolic process|membrane-bounded organelle|biosynthetic process|intrinsic component of membrane|intracellular|protein binding|endomembrane system|protein glycosylation|intracell…	-	-	-	-	7:100949555-100968346:+	303	385	223	903	706	923	1.36969	1.51743	1.20789	3.47673	3.67563	3.53047	1.365	3.56094	-1.38336	4.51438e-20	1.01231e-17	DOWN
ENSG00000150995	ITPR1	inositol 1,4,5-trisphosphate receptor type 1 [Source:HGNC Symbol;Acc:HGNC:6180]	GO:0032502|GO:0032991|GO:0004871|GO:0005215|GO:0002376|GO:0045202|GO:0023052|GO:0005623|GO:0016020|GO:0009987|GO:0008152|GO:0050896|GO:0005488|GO:0051716|GO:0004872|GO:0022857|GO:0048523|GO:0050794|GO:0060076|GO:0043229|GO:0006950|GO:0005057|GO:0042175|GO:0043167|GO:0006955|GO:0009628|GO:0044237|GO:0051641|GO:0038023|GO:0023051|GO:0043227|GO:0008289|GO:0023057|GO:0009893|GO:0031224|GO:0008287|GO:…	developmental process|macromolecular complex|signal transducer activity|transporter activity|immune system process|synapse|signaling|cell|membrane|cellular process|metabolic process|response to stimulus|binding|cellular response to stimulus|receptor activity|transmembrane transporter activity|negative regulation of cellular process|regulation of cellular process|excitatory synapse|intracellular o…	K04958	inositol 1,4,5-triphosphate receptor type 1[-]	hsa04218|hsa05163|hsa05170|hsa05167|hsa04621|hsa05016|hsa05205|hsa05010|hsa04020|hsa04934|hsa04022|hsa04915|hsa04723|hsa04921|hsa04210|hsa04728|hsa04371|hsa04726|hsa04270|hsa04611|hsa04140|hsa04114|hsa04725|hsa04724|hsa04928|hsa04625|hsa04925|hsa04922|hsa04070|hsa04972|hsa04970|hsa04750|hsa04713|hsa04540|hsa04912|hsa04918|hsa04927|hsa04971|hsa04924|hsa04720|hsa04730	Cellular senescence - Homo sapiens (human)|Human cytomegalovirus infection - Homo sapiens (human)|Human immunodeficiency virus 1 infection - Homo sapiens (human)|Kaposi sarcoma-associated herpesvirus infection - Homo sapiens (human)|NOD-like receptor signaling pathway - Homo sapiens (human)|Huntington disease - Homo sapiens (human)|Proteoglycans in cancer - Homo sapiens (human)|Alzheimer disease …	3:4493348-4847840:+	2521	3144	2324	6402	4460	7047	10.1135	10.9971	11.1714	21.875	20.6068	23.9212	10.7607	22.1343	-1.04052	6.63742e-20	1.4742e-17	DOWN
ENSG00000167716	WDR81	WD repeat domain 81 [Source:HGNC Symbol;Acc:HGNC:26600]	GO:0032502|GO:0032991|GO:0000003|GO:0005623|GO:0009987|GO:0022414|GO:0008152|GO:0005488|GO:0009892|GO:0048523|GO:0044877|GO:0050794|GO:0043229|GO:0044702|GO:0071704|GO:0019953|GO:0044237|GO:0051641|GO:0003006|GO:0016043|GO:0043227|GO:0071944|GO:0032504|GO:0005622|GO:0005515|GO:0043234|GO:0048856|GO:0048609|GO:0019222|GO:0007049|GO:0051640|GO:0048468|GO:0006810|GO:0022402|GO:0005938|GO:0007275|GO:…	developmental process|macromolecular complex|reproduction|cell|cellular process|reproductive process|metabolic process|binding|negative regulation of metabolic process|negative regulation of cellular process|macromolecular complex binding|regulation of cellular process|intracellular organelle|single organism reproductive process|organic substance metabolic process|sexual reproduction|cellular met…	-	-	-	-	17:1716523-1738599:+	450	474	381	1140	997	1247	1.88185	1.72831	1.90915	4.06052	4.80194	4.41257	1.83977	4.42501	-1.26616	9.53451e-20	2.09768e-17	DOWN
ENSG00000064205	CCN5	cellular communication network factor 5 [Source:HGNC Symbol;Acc:HGNC:12770]	GO:0031012|GO:0040007|GO:0023052|GO:0009987|GO:0005576|GO:0050896|GO:0005488|GO:1903561|GO:0051716|GO:0048523|GO:0044877|GO:0050794|GO:0005578|GO:0016049|GO:0043167|GO:0016043|GO:0007155|GO:0043227|GO:0040008|GO:0005615|GO:0005515|GO:0008201|GO:0019838|GO:0010941|GO:0005102|GO:0043168|GO:0031982|GO:0051128|GO:0007267|GO:0032403|GO:0050839|GO:0060548|GO:0007154|GO:0007165|GO:0070062|GO:0008219|GO:…	extracellular matrix|growth|signaling|cellular process|extracellular region|response to stimulus|binding|extracellular vesicle|cellular response to stimulus|negative regulation of cellular process|macromolecular complex binding|regulation of cellular process|proteinaceous extracellular matrix|cell growth|ion binding|cellular component organization|cell adhesion|membrane-bounded organelle|regulati…	-	-	-	-	20:44714844-44728509:+	2459	2641	1733	5643	4649	5580	21.9685	20.5721	18.5516	42.9394	47.8354	42.182	20.3641	44.3189	-1.1219	1.19994e-19	2.61531e-17	DOWN
ENSG00000147027	TMEM47	transmembrane protein 47 [Source:HGNC Symbol;Acc:HGNC:18515]	GO:0005623|GO:0016020|GO:0030054|GO:0005911|GO:0007155|GO:0071944|GO:0031224|GO:0005886|GO:0098609|GO:0016021	cell|membrane|cell junction|cell-cell junction|cell adhesion|cell periphery|intrinsic component of membrane|plasma membrane|cell-cell adhesion|integral component of membrane	-	-	-	-	X:34627064-34657288:-	53	73	41	0	2	8	0.938123	1.1266	0.869566	0	0.0407788	0.119825	0.978097	0.0535345	4.19144	1.25812e-19	2.71672e-17	UP
ENSG00000084092	NOA1	nitric oxide associated 1 [Source:HGNC Symbol;Acc:HGNC:28473]	GO:0005623|GO:0016020|GO:0009987|GO:0008152|GO:0005488|GO:0003824|GO:0036094|GO:0019898|GO:0097159|GO:0050794|GO:0043229|GO:0006807|GO:0071704|GO:0043167|GO:0044237|GO:0016043|GO:0043227|GO:0016787|GO:0009058|GO:0005622|GO:0005515|GO:0031090|GO:0019222|GO:0019866|GO:0010941|GO:0003676|GO:0034641|GO:0043168|GO:0015980|GO:0001882|GO:0016817|GO:0043231|GO:0005737|GO:0031966|GO:0031314|GO:0008219|GO:…	cell|membrane|cellular process|metabolic process|binding|catalytic activity|small molecule binding|extrinsic component of membrane|organic cyclic compound binding|regulation of cellular process|intracellular organelle|nitrogen compound metabolic process|organic substance metabolic process|ion binding|cellular metabolic process|cellular component organization|membrane-bounded organelle|hydrolase a…	-	-	-	-	4:56963370-56978823:-	411	428	328	1082	786	1124	8.63607	7.84128	8.25831	19.3645	19.0215	19.9845	8.24522	19.4568	-1.23865	1.28324e-19	2.72058e-17	DOWN
ENSG00000115419	GLS	glutaminase [Source:HGNC Symbol;Acc:HGNC:4331]	GO:0007610|GO:0023052|GO:0005623|GO:0009987|GO:0008152|GO:0005488|GO:0003824|GO:0007631|GO:0043229|GO:0006807|GO:0071704|GO:0009056|GO:0044237|GO:0051641|GO:0016043|GO:0043227|GO:0016787|GO:0009058|GO:0005622|GO:0007269|GO:0005515|GO:0043576|GO:0007585|GO:0006725|GO:0006810|GO:1901360|GO:0006082|GO:0050877|GO:0034641|GO:0044281|GO:0032940|GO:0046483|GO:0022607|GO:0043231|GO:0005737|GO:0006520|GO:…	behavior|signaling|cell|cellular process|metabolic process|binding|catalytic activity|feeding behavior|intracellular organelle|nitrogen compound metabolic process|organic substance metabolic process|catabolic process|cellular metabolic process|cellular localization|cellular component organization|membrane-bounded organelle|hydrolase activity|biosynthetic process|intracellular|neurotransmitter sec…	K01425	glutaminase[3.5.1.2]	hsa01100|hsa05206|hsa04724|hsa04727|hsa05230|hsa00250|hsa04964|hsa00220|hsa00471	Metabolic pathways - Homo sapiens (human)|MicroRNAs in cancer - Homo sapiens (human)|Glutamatergic synapse - Homo sapiens (human)|GABAergic synapse - Homo sapiens (human)|Central carbon metabolism in cancer - Homo sapiens (human)|Alanine, aspartate and glutamate metabolism - Homo sapiens (human)|Proximal tubule bicarbonate reclamation - Homo sapiens (human)|Arginine biosynthesis - Homo sapiens (h…	2:190880827-190965552:+	1130	1291	1048	532	341	601	5.32687	5.30626	5.91967	2.13604	1.85138	2.39729	5.5176	2.12823	1.37438	1.27649e-19	2.72058e-17	UP
ENSG00000144476	ACKR3	atypical chemokine receptor 3 [Source:HGNC Symbol;Acc:HGNC:23692]	GO:0040011|GO:0032502|GO:0004871|GO:0002376|GO:0023052|GO:0005623|GO:0016020|GO:0009987|GO:0008152|GO:0050896|GO:0005488|GO:0051716|GO:0004872|GO:0048523|GO:0050794|GO:0043229|GO:0006950|GO:0071704|GO:0009986|GO:0044237|GO:0006914|GO:0038023|GO:0023051|GO:0009653|GO:0051707|GO:0007155|GO:0043227|GO:0071944|GO:0009607|GO:0009605|GO:0023057|GO:0009893|GO:0031224|GO:0005905|GO:0005622|GO:0002682|GO:…	locomotion|developmental process|signal transducer activity|immune system process|signaling|cell|membrane|cellular process|metabolic process|response to stimulus|binding|cellular response to stimulus|receptor activity|negative regulation of cellular process|regulation of cellular process|intracellular organelle|response to stress|organic substance metabolic process|cell surface|cellular metabolic…	K04304	C-X-C chemokine receptor type 7 (atypical chemokine receptor 3)[-]	hsa04060	Cytokine-cytokine receptor interaction - Homo sapiens (human)	2:236567787-236582358:+	769	873	624	1818	1356	2028	18.9236	18.731	18.3994	38.1045	38.4313	42.2277	18.6847	39.5878	-1.0832	1.43864e-19	3.02257e-17	DOWN
ENSG00000122591	FAM126A	family with sequence similarity 126 member A [Source:HGNC Symbol;Acc:HGNC:24587]	GO:0004871|GO:0023052|GO:0005623|GO:0016020|GO:0009987|GO:0050896|GO:0051716|GO:0050794|GO:0071944|GO:0005622|GO:0005886|GO:0005737|GO:0007154|GO:0007165	signal transducer activity|signaling|cell|membrane|cellular process|response to stimulus|cellular response to stimulus|regulation of cellular process|cell periphery|intracellular|plasma membrane|cytoplasm|cell communication|signal transduction	-	-	-	-	7:22889371-23014130:-	721	782	746	279	155	323	2.26083	2.13801	2.80295	0.745146	0.559773	0.857012	2.4006	0.720644	1.73603	1.59328e-19	3.28822e-17	UP
ENSG00000106080	FKBP14	FKBP prolyl isomerase 14 [Source:HGNC Symbol;Acc:HGNC:18625]	GO:0023052|GO:0005623|GO:0016020|GO:0009987|GO:0008152|GO:0050896|GO:0005488|GO:0003824|GO:0051716|GO:0097159|GO:0050794|GO:0043229|GO:0006950|GO:0042175|GO:0071704|GO:0043167|GO:0008144|GO:0044237|GO:0006457|GO:0043227|GO:0016853|GO:0005622|GO:0005789|GO:0012505|GO:0031090|GO:0061077|GO:0005527|GO:0033554|GO:0043231|GO:0043169|GO:0005737|GO:0007154|GO:0007165|GO:0005783|GO:0019538|GO:0010033|GO:…	signaling|cell|membrane|cellular process|metabolic process|response to stimulus|binding|catalytic activity|cellular response to stimulus|organic cyclic compound binding|regulation of cellular process|intracellular organelle|response to stress|nuclear outer membrane-endoplasmic reticulum membrane network|organic substance metabolic process|ion binding|drug binding|cellular metabolic process|protei…	-	-	-	-	7:30010587-30026684:-	404	516	360	172	115	159	4.08827	4.55278	4.36519	1.48248	1.34031	1.36147	4.33541	1.39475	1.63616	1.75517e-19	3.59055e-17	UP
ENSG00000204569	PPP1R10	protein phosphatase 1 regulatory subunit 10 [Source:HGNC Symbol;Acc:HGNC:9284]	GO:0032991|GO:0005623|GO:0009987|GO:0008152|GO:0005488|GO:0097159|GO:0009892|GO:0043229|GO:0006807|GO:0071704|GO:0043167|GO:0044237|GO:0051641|GO:0000785|GO:0043227|GO:0009058|GO:0008287|GO:0030234|GO:0005622|GO:0005515|GO:0043234|GO:0019222|GO:0004857|GO:0006725|GO:0006810|GO:1901360|GO:0072357|GO:0019208|GO:0003676|GO:0034641|GO:0046483|GO:0043231|GO:0043169|GO:0045184|GO:0006139|GO:0008104|GO:…	macromolecular complex|cell|cellular process|metabolic process|binding|organic cyclic compound binding|negative regulation of metabolic process|intracellular organelle|nitrogen compound metabolic process|organic substance metabolic process|ion binding|cellular metabolic process|cellular localization|chromatin|membrane-bounded organelle|biosynthetic process|protein serine/threonine phosphatase com…	-	-	-	-	6:30600400-30618612:-	554	750	480	1563	1254	1512	5.96272	7.03825	6.1904	14.3284	15.5446	13.7701	6.39712	14.5477	-1.1853	2.14079e-19	4.34133e-17	DOWN
ENSG00000064961	HMG20B	high mobility group 20B [Source:HGNC Symbol;Acc:HGNC:5002]	GO:0032502|GO:0005623|GO:0009987|GO:0008152|GO:0050896|GO:0005488|GO:0097159|GO:0009892|GO:0048523|GO:0050794|GO:0043229|GO:0006807|GO:0006950|GO:0071704|GO:0044237|GO:0016043|GO:0043227|GO:0009058|GO:0050793|GO:0005622|GO:0005515|GO:0048856|GO:0019222|GO:0007049|GO:0050817|GO:0045595|GO:0006725|GO:0009888|GO:0048468|GO:1901360|GO:0007275|GO:0003676|GO:0048513|GO:0034641|GO:0046483|GO:0061061|GO:…	developmental process|cell|cellular process|metabolic process|response to stimulus|binding|organic cyclic compound binding|negative regulation of metabolic process|negative regulation of cellular process|regulation of cellular process|intracellular organelle|nitrogen compound metabolic process|response to stress|organic substance metabolic process|cellular metabolic process|cellular component org…	-	-	-	-	19:3572777-3579088:+	4694	4600	3465	10008	8269	10191	33.4089	28.546	29.5505	60.6694	67.7828	61.3744	30.5018	63.2756	-1.05276	2.65877e-19	5.34527e-17	DOWN
ENSG00000036672	USP2	ubiquitin specific peptidase 2 [Source:HGNC Symbol;Acc:HGNC:12618]	GO:0032502|GO:0007610|GO:0005623|GO:0048511|GO:0009987|GO:0008152|GO:0050896|GO:0005488|GO:0003824|GO:0042752|GO:0009892|GO:0048523|GO:0007622|GO:0050794|GO:0043229|GO:0006807|GO:0007623|GO:0071704|GO:0009056|GO:0043167|GO:0009628|GO:0044237|GO:0043227|GO:0044708|GO:0071944|GO:0009605|GO:0016787|GO:0009058|GO:0050793|GO:0005622|GO:0005515|GO:0007626|GO:0048856|GO:0019222|GO:0042802|GO:0051726|GO:…	developmental process|behavior|cell|rhythmic process|cellular process|metabolic process|response to stimulus|binding|catalytic activity|regulation of circadian rhythm|negative regulation of metabolic process|negative regulation of cellular process|rhythmic behavior|regulation of cellular process|intracellular organelle|nitrogen compound metabolic process|circadian rhythm|organic substance metabol…	-	-	-	-	11:119355215-119381726:-	131	111	96	418	343	438	1.13488	0.838432	0.996534	3.08431	3.42231	3.21073	0.989948	3.23912	-1.71018	2.89243e-19	5.76533e-17	DOWN
ENSG00000198743	SLC5A3	solute carrier family 5 member 3 [Source:HGNC Symbol;Acc:HGNC:11038]	GO:0032502|GO:0005215|GO:0005623|GO:0016020|GO:0009987|GO:0008152|GO:0022857|GO:0071704|GO:0044237|GO:0071944|GO:0031224|GO:0005886|GO:0048856|GO:0043576|GO:0044262|GO:0007585|GO:0006020|GO:0006810|GO:0007275|GO:0044281|GO:0005887|GO:0005975|GO:0022891|GO:0031226|GO:0055085|GO:0016021|GO:0006066|GO:0006811|GO:0015075|GO:0007399|GO:0007422|GO:0015293|GO:0006812|GO:0015791|GO:0015166|GO:0008324|GO:…	developmental process|transporter activity|cell|membrane|cellular process|metabolic process|transmembrane transporter activity|organic substance metabolic process|cellular metabolic process|cell periphery|intrinsic component of membrane|plasma membrane|anatomical structure development|regulation of respiratory gaseous exchange|cellular carbohydrate metabolic process|respiratory gaseous exchange|i…	-	-	-	-	21:34073570-34106260:+	1651	1936	1467	933	613	921	10.236	10.4654	10.8982	4.92683	4.37714	4.83163	10.5332	4.71187	1.16057	3.17398e-19	6.27291e-17	UP
ENSG00000130558	OLFM1	olfactomedin 1 [Source:HGNC Symbol;Acc:HGNC:17187]	GO:0032502|GO:0040007|GO:0023052|GO:0005623|GO:0009987|GO:0005576|GO:0008152|GO:0030054|GO:0050896|GO:0005488|GO:0051716|GO:0042995|GO:0009892|GO:0050794|GO:0043229|GO:0016049|GO:0071704|GO:0044297|GO:0009653|GO:0016043|GO:0030427|GO:0043227|GO:0040008|GO:0009893|GO:0005615|GO:0050793|GO:0048589|GO:0005622|GO:0005515|GO:0012505|GO:0048856|GO:0048646|GO:0019222|GO:0007507|GO:0003179|GO:0045595|GO:…	developmental process|growth|signaling|cell|cellular process|extracellular region|metabolic process|cell junction|response to stimulus|binding|cellular response to stimulus|cell projection|negative regulation of metabolic process|regulation of cellular process|intracellular organelle|cell growth|organic substance metabolic process|cell body|anatomical structure morphogenesis|cellular component or…	-	-	-	-	9:135075243-135121179:+	1050	1220	920	2470	1912	2560	5.41661	5.4874	5.68681	10.8527	11.3599	11.1745	5.53027	11.1291	-1.00891	3.47148e-19	6.80324e-17	DOWN
ENSG00000107201	DDX58	DExD/H-box helicase 58 [Source:HGNC Symbol;Acc:HGNC:19102]	GO:0040011|GO:0002376|GO:0023052|GO:0005623|GO:0016020|GO:0009987|GO:0008152|GO:0030054|GO:0050896|GO:0005488|GO:0003824|GO:0036094|GO:0051716|GO:0042995|GO:0097159|GO:0050794|GO:0040012|GO:0043229|GO:0006807|GO:0051050|GO:0006950|GO:0071704|GO:0043167|GO:0006955|GO:0044237|GO:0051641|GO:0048870|GO:0005911|GO:0051707|GO:0071944|GO:0009607|GO:0009605|GO:0009893|GO:0031252|GO:0016787|GO:0009058|GO:…	locomotion|immune system process|signaling|cell|membrane|cellular process|metabolic process|cell junction|response to stimulus|binding|catalytic activity|small molecule binding|cellular response to stimulus|cell projection|organic cyclic compound binding|regulation of cellular process|regulation of locomotion|intracellular organelle|nitrogen compound metabolic process|positive regulation of trans…	K12646	ATP-dependent RNA helicase DDX58[3.6.4.13]	hsa05169|hsa05168|hsa05164|hsa05161|hsa05160|hsa05162|hsa04064|hsa04622|hsa04623	Epstein-Barr virus infection - Homo sapiens (human)|Herpes simplex infection - Homo sapiens (human)|Influenza A - Homo sapiens (human)|Hepatitis B - Homo sapiens (human)|Hepatitis C - Homo sapiens (human)|Measles - Homo sapiens (human)|NF-kappa B signaling pathway - Homo sapiens (human)|RIG-I-like receptor signaling pathway - Homo sapiens (human)|Cytosolic DNA-sensing pathway - Homo sapiens (huma…	9:32455705-32526324:-	453	564	387	158	63	161	7.22195	7.83978	7.39281	2.14544	1.15677	2.17187	7.48485	1.82469	2.03632	5.20193e-19	1.01095e-16	UP
ENSG00000198087	CD2AP	CD2 associated protein [Source:HGNC Symbol;Acc:HGNC:14258]	GO:0040011|GO:0032991|GO:0005198|GO:0023052|GO:0005623|GO:0016020|GO:0009987|GO:0005576|GO:0008152|GO:0030054|GO:0050896|GO:0005488|GO:1903561|GO:0005200|GO:0051716|GO:0042995|GO:0044877|GO:0050794|GO:0043229|GO:0071704|GO:0009056|GO:0044237|GO:0051641|GO:0048870|GO:0005911|GO:0016043|GO:0007155|GO:0043227|GO:0071944|GO:0031252|GO:0005622|GO:1903829|GO:0005515|GO:0005886|GO:0043234|GO:0060341|GO:…	locomotion|macromolecular complex|structural molecule activity|signaling|cell|membrane|cellular process|extracellular region|metabolic process|cell junction|response to stimulus|binding|extracellular vesicle|structural constituent of cytoskeleton|cellular response to stimulus|cell projection|macromolecular complex binding|regulation of cellular process|intracellular organelle|organic substance me…	K13738	CD2-associated protein[-]	hsa05100	Bacterial invasion of epithelial cells - Homo sapiens (human)	6:47477789-47627263:+	803	1037	740	376	191	391	7.63192	8.59341	8.42738	3.04376	2.09074	3.14446	8.21757	2.75965	1.57423	6.70673e-19	1.29262e-16	UP
ENSG00000139318	DUSP6	dual specificity phosphatase 6 [Source:HGNC Symbol;Acc:HGNC:3072]	GO:0040011|GO:0032502|GO:0040007|GO:0002376|GO:0023052|GO:0005623|GO:0009987|GO:0008152|GO:0050896|GO:0005488|GO:0003824|GO:0051716|GO:0009892|GO:0048523|GO:0050794|GO:0043229|GO:0006950|GO:0071704|GO:0006955|GO:0044237|GO:0023051|GO:0009653|GO:0016043|GO:0043227|GO:0040008|GO:0009605|GO:0023057|GO:0009893|GO:0016787|GO:0002684|GO:0050793|GO:0048589|GO:0005622|GO:0002682|GO:0005515|GO:0048856|GO:…	locomotion|developmental process|growth|immune system process|signaling|cell|cellular process|metabolic process|response to stimulus|binding|catalytic activity|cellular response to stimulus|negative regulation of metabolic process|negative regulation of cellular process|regulation of cellular process|intracellular organelle|response to stress|organic substance metabolic process|immune response|ce…	K21946	dual specificity phosphatase 6[3.1.3.16 3.1.3.48]	hsa04010|hsa05202|hsa05221	MAPK signaling pathway - Homo sapiens (human)|Transcriptional misregulation in cancer - Homo sapiens (human)|Acute myeloid leukemia - Homo sapiens (human)	12:89347232-89353271:-	254	295	251	86	67	86	2.23198	2.2602	2.64285	0.643662	0.678076	0.639452	2.37834	0.65373	1.86319	7.21132e-19	1.37849e-16	UP
ENSG00000273003	ARL2-SNX15	ARL2-SNX15 readthrough (NMD candidate) [Source:HGNC Symbol;Acc:HGNC:49197]	GO:0023052|GO:0005623|GO:0009987|GO:0050896|GO:0005488|GO:0036094|GO:0051716|GO:0097159|GO:0050794|GO:0043167|GO:0005622|GO:0043168|GO:0001882|GO:0007154|GO:0007165|GO:0000166|GO:0035639|GO:0001883|GO:0032549|GO:0035556|GO:0017076|GO:0032561|GO:0005525|GO:0007264|GO:0019001	signaling|cell|cellular process|response to stimulus|binding|small molecule binding|cellular response to stimulus|organic cyclic compound binding|regulation of cellular process|ion binding|intracellular|anion binding|nucleoside binding|cell communication|signal transduction|nucleotide binding|purine ribonucleoside triphosphate binding|purine nucleoside binding|ribonucleoside binding|intracellular…	-	-	-	-	11:65014182-65040570:+	71	72	37	0	6	2	2.12992	1.88323	1.33001	0	0.207304	0.0507765	1.78105	0.0860269	4.3718	8.15833e-19	1.54683e-16	UP
ENSG00000071794	HLTF	helicase like transcription factor [Source:HGNC Symbol;Acc:HGNC:11099]	GO:0005623|GO:0016020|GO:0009987|GO:0008152|GO:0050896|GO:0001071|GO:0005488|GO:0003824|GO:0036094|GO:0051716|GO:0097159|GO:0003700|GO:0050794|GO:0043229|GO:0006807|GO:0006950|GO:0071704|GO:0043167|GO:0044237|GO:0016043|GO:0043227|GO:0009893|GO:0016787|GO:0009058|GO:0016874|GO:0005622|GO:0005515|GO:0016740|GO:0019222|GO:0006281|GO:0006725|GO:1901360|GO:0003676|GO:0034641|GO:0043168|GO:0001882|GO:…	cell|membrane|cellular process|metabolic process|response to stimulus|nucleic acid binding transcription factor activity|binding|catalytic activity|small molecule binding|cellular response to stimulus|organic cyclic compound binding|transcription factor activity, sequence-specific DNA binding|regulation of cellular process|intracellular organelle|nitrogen compound metabolic process|response to st…	-	-	-	-	3:149030127-149086554:-	2898	3787	2515	1605	934	1686	23.4736	26.7451	24.4096	11.0729	8.71316	11.5555	24.8761	10.4472	1.25165	8.71839e-19	1.63969e-16	UP
ENSG00000072195	SPEG	striated muscle enriched protein kinase [Source:HGNC Symbol;Acc:HGNC:16901]	GO:0032502|GO:0005623|GO:0009987|GO:0008152|GO:0005488|GO:0003824|GO:0036094|GO:0097159|GO:0048523|GO:0008283|GO:0050794|GO:0043229|GO:0071704|GO:0043167|GO:0044237|GO:0043227|GO:0005622|GO:0005515|GO:0016740|GO:0048856|GO:0042127|GO:0007275|GO:0048513|GO:0043168|GO:0001882|GO:0016772|GO:0061061|GO:0043231|GO:0008285|GO:0000166|GO:0048869|GO:0019538|GO:0035639|GO:0043412|GO:0042692|GO:0001883|GO:…	developmental process|cell|cellular process|metabolic process|binding|catalytic activity|small molecule binding|organic cyclic compound binding|negative regulation of cellular process|cell proliferation|regulation of cellular process|intracellular organelle|organic substance metabolic process|ion binding|cellular metabolic process|membrane-bounded organelle|intracellular|protein binding|transfera…	-	-	-	-	2:219434846-219498287:+	104	84	59	6	11	8	0.247726	0.174455	0.168396	0.0121725	0.0301771	0.0161251	0.196859	0.0194916	3.33624	1.09225e-18	2.0378e-16	UP
ENSG00000197183	NOL4L	nucleolar protein 4 like [Source:HGNC Symbol;Acc:HGNC:16106]	GO:0005623|GO:0005488|GO:0043229|GO:0043227|GO:0005622|GO:0005515|GO:0043231|GO:0005737|GO:0031981|GO:0005654|GO:0005634	cell|binding|intracellular organelle|membrane-bounded organelle|intracellular|protein binding|intracellular membrane-bounded organelle|cytoplasm|nuclear lumen|nucleoplasm|nucleus	-	-	-	-	20:32443059-32585074:-	320	380	290	106	95	115	1.40374	1.45341	1.52432	0.396044	0.479961	0.426857	1.46049	0.434288	1.74973	1.21057e-18	2.24061e-16	UP
ENSG00000100321	SYNGR1	synaptogyrin 1 [Source:HGNC Symbol;Acc:HGNC:11498]	GO:0045202|GO:0023052|GO:0005623|GO:0016020|GO:0009987|GO:0030054|GO:0005488|GO:0042995|GO:0030672|GO:0008021|GO:0031594|GO:0050794|GO:0043229|GO:0051641|GO:0023051|GO:0043227|GO:0031224|GO:0005622|GO:0005515|GO:0012505|GO:0031090|GO:0050804|GO:0006810|GO:0043195|GO:0031982|GO:0050803|GO:0043231|GO:0030133|GO:0005737|GO:0007267|GO:0012506|GO:0043005|GO:0045184|GO:0030658|GO:0010646|GO:0008104|GO:…	synapse|signaling|cell|membrane|cellular process|cell junction|binding|cell projection|synaptic vesicle membrane|synaptic vesicle|neuromuscular junction|regulation of cellular process|intracellular organelle|cellular localization|regulation of signaling|membrane-bounded organelle|intrinsic component of membrane|intracellular|protein binding|endomembrane system|organelle membrane|modulation of syn…	-	-	-	-	22:39349925-39385588:+	86	106	81	20	14	11	0.649661	0.698171	0.733187	0.128682	0.121809	0.0703122	0.693673	0.106934	2.69753	1.27534e-18	2.3419e-16	UP
ENSG00000077935	SMC1B	structural maintenance of chromosomes 1B [Source:HGNC Symbol;Acc:HGNC:11112]	GO:0032991|GO:0000003|GO:0005623|GO:0009987|GO:0022414|GO:0005488|GO:0036094|GO:0097159|GO:0043229|GO:0044702|GO:0051321|GO:0043167|GO:0016043|GO:0043227|GO:0005622|GO:0005515|GO:0043234|GO:0007049|GO:0022402|GO:0003676|GO:0043168|GO:0001882|GO:0043231|GO:0005737|GO:0007126|GO:0007059|GO:0000166|GO:0008278|GO:0006996|GO:0051276|GO:0003677|GO:0000819|GO:0035639|GO:0001883|GO:0032549|GO:0031981|GO:…	macromolecular complex|reproduction|cell|cellular process|reproductive process|binding|small molecule binding|organic cyclic compound binding|intracellular organelle|single organism reproductive process|meiotic cell cycle|ion binding|cellular component organization|membrane-bounded organelle|intracellular|protein binding|protein complex|cell cycle|cell cycle process|nucleic acid binding|anion bin…	K06636	structural maintenance of chromosome 1[-]	hsa04110|hsa04114	Cell cycle - Homo sapiens (human)|Oocyte meiosis - Homo sapiens (human)	22:45344063-45413619:-	110	113	95	26	17	23	1.73022	1.54973	1.79051	0.348322	0.307969	0.30612	1.69015	0.320804	2.39739	1.31051e-18	2.38769e-16	UP
ENSG00000214736	TOMM6	translocase of outer mitochondrial membrane 6 [Source:HGNC Symbol;Acc:HGNC:34528]	GO:0032991|GO:0005623|GO:0016020|GO:0009987|GO:0008152|GO:0043229|GO:0071704|GO:0009056|GO:0044237|GO:0051641|GO:0006914|GO:0016043|GO:0043227|GO:0019867|GO:0005622|GO:0043234|GO:0031090|GO:0006810|GO:0043231|GO:0005737|GO:0031966|GO:0045184|GO:0008104|GO:0000422|GO:0051649|GO:0016236|GO:0019538|GO:0006996|GO:0005740|GO:1903008|GO:0000423|GO:0072594|GO:0007005|GO:0005741|GO:0005742|GO:0015031|GO:…	macromolecular complex|cell|membrane|cellular process|metabolic process|intracellular organelle|organic substance metabolic process|catabolic process|cellular metabolic process|cellular localization|autophagy|cellular component organization|membrane-bounded organelle|outer membrane|intracellular|protein complex|organelle membrane|transport|intracellular membrane-bounded organelle|cytoplasm|mitoch…	-	-	-	-	6:41787662-41789898:+	208	293	244	809	939	893	13.2436	16.2659	18.6155	43.8727	68.8581	48.111	16.0416	53.6139	-1.74079	1.40867e-18	2.54663e-16	DOWN
ENSG00000100823	APEX1	apurinic/apyrimidinic endodeoxyribonuclease 1 [Source:HGNC Symbol;Acc:HGNC:587]	GO:0040011|GO:0032502|GO:0032991|GO:0005623|GO:0009987|GO:0008152|GO:0050896|GO:0005488|GO:0000988|GO:0003824|GO:0051716|GO:0040013|GO:0097159|GO:0009892|GO:0048523|GO:0044877|GO:0016491|GO:0050794|GO:0040012|GO:0043229|GO:0006807|GO:0006950|GO:0016829|GO:0071704|GO:0043167|GO:0044237|GO:0048870|GO:0000989|GO:0016043|GO:0043227|GO:0009893|GO:0016787|GO:0009058|GO:0005622|GO:0005515|GO:0043234|GO:…	locomotion|developmental process|macromolecular complex|cell|cellular process|metabolic process|response to stimulus|binding|transcription factor activity, protein binding|catalytic activity|cellular response to stimulus|negative regulation of locomotion|organic cyclic compound binding|negative regulation of metabolic process|negative regulation of cellular process|macromolecular complex binding|…	K10771	AP endonuclease 1[4.2.99.18]	hsa03410	Base excision repair - Homo sapiens (human)	14:20455191-20457772:+	408	528	575	1969	1211	1638	2.63306	2.971	4.44642	10.823	9.00102	8.94469	3.35016	9.58958	-1.51724	1.91418e-18	3.40767e-16	DOWN
ENSG00000143365	RORC	RAR related orphan receptor C [Source:HGNC Symbol;Acc:HGNC:10260]	GO:0032502|GO:0004871|GO:0002376|GO:0023052|GO:0005623|GO:0048511|GO:0009987|GO:0008152|GO:0050896|GO:0001071|GO:0005488|GO:0036094|GO:0042752|GO:0051716|GO:0097159|GO:0004872|GO:0003700|GO:0048523|GO:0050794|GO:0045321|GO:0043229|GO:0006807|GO:0007623|GO:0071704|GO:0043167|GO:0006955|GO:0044237|GO:0042753|GO:0038023|GO:0007155|GO:0043227|GO:0008289|GO:0004879|GO:0009893|GO:0009058|GO:0050793|GO:…	developmental process|signal transducer activity|immune system process|signaling|cell|rhythmic process|cellular process|metabolic process|response to stimulus|nucleic acid binding transcription factor activity|binding|small molecule binding|regulation of circadian rhythm|cellular response to stimulus|organic cyclic compound binding|receptor activity|transcription factor activity, sequence-specifi…	K08534	RAR-related orphan receptor gamma[-]	hsa04659|hsa05321|hsa04710	Th17 cell differentiation - Homo sapiens (human)|Inflammatory bowel disease (IBD) - Homo sapiens (human)|Circadian rhythm - Homo sapiens (human)	1:151806071-151831872:-	119	147	107	400	344	447	1.06129	1.14307	1.14344	3.03843	3.53339	3.37322	1.11593	3.31501	-1.57077	2.14811e-18	3.79516e-16	DOWN
ENSG00000149260	CAPN5	calpain 5 [Source:HGNC Symbol;Acc:HGNC:1482]	GO:0032502|GO:0000003|GO:0023052|GO:0005623|GO:0048511|GO:0009987|GO:0005576|GO:0022414|GO:0008152|GO:0030054|GO:0050896|GO:0005488|GO:0003824|GO:1903561|GO:0051716|GO:0030055|GO:0050794|GO:0044702|GO:0071704|GO:0009986|GO:0042698|GO:0003006|GO:0043227|GO:0032504|GO:0016787|GO:0005622|GO:0022602|GO:0005515|GO:0048856|GO:0048609|GO:0045137|GO:0009888|GO:0007275|GO:0048513|GO:0005924|GO:0005912|GO:…	developmental process|reproduction|signaling|cell|rhythmic process|cellular process|extracellular region|reproductive process|metabolic process|cell junction|response to stimulus|binding|catalytic activity|extracellular vesicle|cellular response to stimulus|cell-substrate junction|regulation of cellular process|single organism reproductive process|organic substance metabolic process|cell surface|…	-	-	-	-	11:77066932-77126155:+	155	204	137	47	27	52	1.15413	1.32441	1.22232	0.298075	0.231543	0.327628	1.23362	0.285749	2.11008	2.97807e-18	5.18296e-16	UP
ENSG00000267121	AC008105.3	novel transcript, antisense to FMNL1	-	-	-	-	-	-	17:45190931-45222222:-	280	269	187	832	513	798	4.20334	3.52093	3.36374	10.6381	8.86958	10.1366	3.69601	9.88143	-1.41875	4.05806e-18	7.01022e-16	DOWN
ENSG00000176058	TPRN	taperin [Source:HGNC Symbol;Acc:HGNC:26894]	GO:0005623|GO:0005488|GO:0042995|GO:0032420|GO:0005515|GO:0032421|GO:0050877|GO:0019899|GO:0019902|GO:0007600|GO:0050954|GO:0007605	cell|binding|cell projection|stereocilium|protein binding|stereocilium bundle|neurological system process|enzyme binding|phosphatase binding|sensory perception|sensory perception of mechanical stimulus|sensory perception of sound	-	-	-	-	9:137191617-137204193:-	452	496	356	1147	917	1120	4.07517	3.89903	3.84592	8.80794	9.52191	8.5443	3.94004	8.95805	-1.18497	4.17426e-18	7.15794e-16	DOWN
ENSG00000159720	ATP6V0D1	ATPase H+ transporting V0 subunit d1 [Source:HGNC Symbol;Acc:HGNC:13724]	GO:0032502|GO:0032991|GO:0005215|GO:0045202|GO:0023052|GO:0005623|GO:0016020|GO:0009987|GO:0005576|GO:0008152|GO:0050896|GO:0005488|GO:0003824|GO:1903561|GO:0051716|GO:0042995|GO:0008021|GO:0022857|GO:0044877|GO:0050794|GO:0043229|GO:0006950|GO:0071704|GO:0044237|GO:0045177|GO:0009653|GO:0016043|GO:0043227|GO:0071944|GO:0016787|GO:0005622|GO:0005515|GO:0005886|GO:0043234|GO:0012505|GO:0048856|GO:…	developmental process|macromolecular complex|transporter activity|synapse|signaling|cell|membrane|cellular process|extracellular region|metabolic process|response to stimulus|binding|catalytic activity|extracellular vesicle|cellular response to stimulus|cell projection|synaptic vesicle|transmembrane transporter activity|macromolecular complex binding|regulation of cellular process|intracellular o…	K02146	V-type H+-transporting ATPase subunit d[-]	hsa01100|hsa05165|hsa04145|hsa05152|hsa05203|hsa05323|hsa00190|hsa04142|hsa04721|hsa05120|hsa05110|hsa04966	Metabolic pathways - Homo sapiens (human)|Human papillomavirus infection - Homo sapiens (human)|Phagosome - Homo sapiens (human)|Tuberculosis - Homo sapiens (human)|Viral carcinogenesis - Homo sapiens (human)|Rheumatoid arthritis - Homo sapiens (human)|Oxidative phosphorylation - Homo sapiens (human)|Lysosome - Homo sapiens (human)|Synaptic vesicle cycle - Homo sapiens (human)|Epithelial cell sig…	16:67438014-67481237:-	430	446	375	1143	845	1089	2.10921	1.90746	2.20406	4.7753	4.7737	4.51992	2.07358	4.68964	-1.17736	6.0282e-18	1.02616e-15	DOWN
ENSG00000051009	FAM160A2	family with sequence similarity 160 member A2 [Source:HGNC Symbol;Acc:HGNC:25378]	GO:0032991|GO:0005623|GO:0009987|GO:0005488|GO:0051641|GO:0016043|GO:0005622|GO:0005515|GO:0043234|GO:0006810|GO:0005737|GO:0070695|GO:0045184|GO:0008104|GO:0051649|GO:0010256|GO:0006996|GO:0016192|GO:0015031|GO:0046907|GO:0007032|GO:0007033|GO:0045022|GO:0016482|GO:0016197|GO:0007034|GO:0008333|GO:0007041|GO:0007040	macromolecular complex|cell|cellular process|binding|cellular localization|cellular component organization|intracellular|protein binding|protein complex|transport|cytoplasm|FHF complex|establishment of protein localization|protein localization|establishment of localization in cell|endomembrane system organization|organelle organization|vesicle-mediated transport|protein transport|intracellular tr…	-	-	-	-	11:6211335-6234711:-	550	684	505	1464	1080	1426	5.58778	6.05899	6.14766	12.6684	12.6371	12.2588	5.93148	12.5214	-1.07794	6.90412e-18	1.16675e-15	DOWN
ENSG00000180447	GAS1	growth arrest specific 1 [Source:HGNC Symbol;Acc:HGNC:4165]	GO:0032502|GO:0040007|GO:0023052|GO:0005623|GO:0016020|GO:0009987|GO:0008152|GO:0050896|GO:0005488|GO:0051716|GO:0009892|GO:0048523|GO:0050794|GO:0071704|GO:0044237|GO:0051641|GO:0023051|GO:0071944|GO:0031224|GO:0048589|GO:0005515|GO:0005886|GO:0019222|GO:0031225|GO:0060341|GO:0051726|GO:0007049|GO:0006810|GO:0022402|GO:0010941|GO:0060627|GO:0046658|GO:0045786|GO:0009966|GO:0010646|GO:0031226|GO:…	developmental process|growth|signaling|cell|membrane|cellular process|metabolic process|response to stimulus|binding|cellular response to stimulus|negative regulation of metabolic process|negative regulation of cellular process|regulation of cellular process|organic substance metabolic process|cellular metabolic process|cellular localization|regulation of signaling|cell periphery|intrinsic compon…	K06232	growth arrest-specific 1[-]	hsa04340	Hedgehog signaling pathway - Homo sapiens (human)	9:86944363-86947189:-	284	490	287	1210	789	1052	7.20871	10.8444	8.72897	26.1595	23.0656	22.5947	8.92735	23.9399	-1.42311	7.20205e-18	1.20834e-15	DOWN
ENSG00000158555	GDPD5	glycerophosphodiester phosphodiesterase domain containing 5 [Source:HGNC Symbol;Acc:HGNC:28804]	GO:0032502|GO:0023052|GO:0005623|GO:0016020|GO:0009987|GO:0008152|GO:0050896|GO:0005488|GO:0003824|GO:0051716|GO:0042995|GO:0048523|GO:0050794|GO:0043229|GO:0071704|GO:0023051|GO:0044297|GO:0016043|GO:0030427|GO:0043227|GO:0023057|GO:0016787|GO:0031224|GO:0050793|GO:0005622|GO:0005515|GO:0012505|GO:0048856|GO:0051726|GO:0007049|GO:0045595|GO:0048468|GO:0043025|GO:0007275|GO:0048513|GO:0016788|GO:…	developmental process|signaling|cell|membrane|cellular process|metabolic process|response to stimulus|binding|catalytic activity|cellular response to stimulus|cell projection|negative regulation of cellular process|regulation of cellular process|intracellular organelle|organic substance metabolic process|regulation of signaling|cell body|cellular component organization|site of polarized growth|me…	-	-	-	-	11:75434640-75525903:-	429	413	439	1226	993	1281	2.19336	1.84108	2.68943	5.33885	5.84723	5.54184	2.24129	5.57597	-1.31489	7.82722e-18	1.30385e-15	DOWN
ENSG00000166848	TERF2IP	TERF2 interacting protein [Source:HGNC Symbol;Acc:HGNC:19246]	GO:0032991|GO:0023052|GO:0005623|GO:0009987|GO:0008152|GO:0050896|GO:0005488|GO:0051716|GO:0097159|GO:0009892|GO:0048523|GO:0050794|GO:0043229|GO:0006807|GO:0006950|GO:0071704|GO:0044237|GO:0051641|GO:0023051|GO:0016043|GO:0043227|GO:0009893|GO:0009058|GO:0032993|GO:0005622|GO:0005515|GO:0043234|GO:0012505|GO:0019222|GO:0032205|GO:0006281|GO:0006725|GO:1901360|GO:0003676|GO:0034641|GO:0030870|GO:…	macromolecular complex|signaling|cell|cellular process|metabolic process|response to stimulus|binding|cellular response to stimulus|organic cyclic compound binding|negative regulation of metabolic process|negative regulation of cellular process|regulation of cellular process|intracellular organelle|nitrogen compound metabolic process|response to stress|organic substance metabolic process|cellular…	-	-	-	-	16:75647786-75761872:+	486	744	430	1561	1034	1593	8.94664	11.9417	9.48494	24.4754	21.9226	24.8137	10.1244	23.7372	-1.22931	9.1582e-18	1.51474e-15	DOWN
ENSG00000248323	LUCAT1	lung cancer associated transcript 1 [Source:HGNC Symbol;Acc:HGNC:48498]	-	-	-	-	-	-	5:91303029-91314402:-	277	304	226	83	66	51	5.58179	5.34116	5.45687	1.42454	1.53173	0.869593	5.45994	1.27529	2.09806	1.06035e-17	1.74144e-15	UP
ENSG00000139269	INHBE	inhibin subunit beta E [Source:HGNC Symbol;Acc:HGNC:24029]	GO:0032502|GO:0040007|GO:0023052|GO:0009987|GO:0005576|GO:0008152|GO:0050896|GO:0005488|GO:0051716|GO:0050794|GO:0071704|GO:0044237|GO:0023051|GO:0009893|GO:0005615|GO:0005515|GO:0048856|GO:0019222|GO:0048468|GO:0010941|GO:0005102|GO:0031325|GO:0009966|GO:0010646|GO:0007154|GO:0007165|GO:0008219|GO:0048869|GO:0009967|GO:0019538|GO:0023014|GO:0031323|GO:0000165|GO:0032268|GO:0005126|GO:0007166|GO:…	developmental process|growth|signaling|cellular process|extracellular region|metabolic process|response to stimulus|binding|cellular response to stimulus|regulation of cellular process|organic substance metabolic process|cellular metabolic process|regulation of signaling|positive regulation of metabolic process|extracellular space|protein binding|anatomical structure development|regulation of met…	K22689	inhibin beta E chain[-]	hsa04060|hsa04550|hsa04350	Cytokine-cytokine receptor interaction - Homo sapiens (human)|Signaling pathways regulating pluripotency of stem cells - Homo sapiens (human)|TGF-beta signaling pathway - Homo sapiens (human)	12:57452323-57459280:+	231	327	220	85	59	92	3.13818	3.87332	3.58122	0.983538	0.923146	1.05757	3.53091	0.988084	1.83733	1.22563e-17	1.99881e-15	UP
ENSG00000184575	XPOT	exportin for tRNA [Source:HGNC Symbol;Acc:HGNC:12826]	GO:0005215|GO:0005623|GO:0009987|GO:0008152|GO:0005488|GO:0097159|GO:0022857|GO:0043229|GO:0006807|GO:0071704|GO:0044237|GO:0051641|GO:0043227|GO:0005622|GO:0005515|GO:0012505|GO:0006725|GO:0006810|GO:1901360|GO:0003676|GO:0071166|GO:0034641|GO:0046483|GO:0043231|GO:0019899|GO:0005737|GO:0005635|GO:0045184|GO:0022891|GO:0006139|GO:0008104|GO:0051649|GO:0006403|GO:0005829|GO:0003723|GO:0015031|GO:…	transporter activity|cell|cellular process|metabolic process|binding|organic cyclic compound binding|transmembrane transporter activity|intracellular organelle|nitrogen compound metabolic process|organic substance metabolic process|cellular metabolic process|cellular localization|membrane-bounded organelle|intracellular|protein binding|endomembrane system|cellular aromatic compound metabolic proc…	K14288	exportin-T[-]	hsa03013	RNA transport - Homo sapiens (human)	12:64404350-64451127:+	6579	7944	5862	3893	2391	4176	55.3967	58.3219	59.1442	27.9198	23.1874	29.7534	57.6209	26.9535	1.09612	1.40974e-17	2.2831e-15	UP
ENSG00000188883	KLRG2	killer cell lectin like receptor G2 [Source:HGNC Symbol;Acc:HGNC:24778]	GO:0016020|GO:0005488|GO:0030246|GO:0031224|GO:0016021	membrane|binding|carbohydrate binding|intrinsic component of membrane|integral component of membrane	-	-	-	-	7:139452690-139483712:-	240	273	168	697	511	673	5.1485	5.10624	4.31838	12.7352	12.6252	12.2162	4.85771	12.5255	-1.36652	1.63865e-17	2.63365e-15	DOWN
ENSG00000133657	ATP13A3	ATPase 13A3 [Source:HGNC Symbol;Acc:HGNC:24113]	GO:0005215|GO:0005623|GO:0016020|GO:0009987|GO:0008152|GO:0005488|GO:0003824|GO:0036094|GO:0097159|GO:0022857|GO:0043229|GO:0043167|GO:0043227|GO:0071944|GO:0016787|GO:0031224|GO:0005622|GO:0005886|GO:0006810|GO:0043168|GO:0001882|GO:0016817|GO:0005887|GO:0043231|GO:0043169|GO:0042592|GO:0019725|GO:0022891|GO:0031226|GO:0055085|GO:0000166|GO:0016021|GO:0016820|GO:0046872|GO:0035639|GO:0048878|GO:…	transporter activity|cell|membrane|cellular process|metabolic process|binding|catalytic activity|small molecule binding|organic cyclic compound binding|transmembrane transporter activity|intracellular organelle|ion binding|membrane-bounded organelle|cell periphery|hydrolase activity|intrinsic component of membrane|intracellular|plasma membrane|transport|anion binding|nucleoside binding|hydrolase …	-	-	-	-	3:194402672-194498364:-	2342	3371	1829	1291	854	1253	7.01458	8.80323	6.56403	3.2934	2.94592	3.17554	7.46061	3.13829	1.24932	2.15715e-17	3.39911e-15	UP
ENSG00000164951	PDP1	pyruvate dehyrogenase phosphatase catalytic subunit 1 [Source:HGNC Symbol;Acc:HGNC:9279]	GO:0005623|GO:0009987|GO:0008152|GO:0005488|GO:0003824|GO:0044877|GO:0050794|GO:0043229|GO:0071704|GO:0043167|GO:0044237|GO:0043227|GO:0016787|GO:0009058|GO:0005622|GO:0005515|GO:0019222|GO:0044255|GO:0006082|GO:0016788|GO:0044281|GO:0043231|GO:0043169|GO:0005737|GO:0032403|GO:0051186|GO:0006629|GO:0042180|GO:0044249|GO:0019538|GO:0031323|GO:0006790|GO:0006086|GO:0046872|GO:0043412|GO:0006637|GO:…	cell|cellular process|metabolic process|binding|catalytic activity|macromolecular complex binding|regulation of cellular process|intracellular organelle|organic substance metabolic process|ion binding|cellular metabolic process|membrane-bounded organelle|hydrolase activity|biosynthetic process|intracellular|protein binding|regulation of metabolic process|cellular lipid metabolic process|organic a…	-	-	-	-	8:93857807-93926066:+	396	471	386	160	85	176	1.6876	1.7501	1.97108	0.580763	0.417198	0.634659	1.80293	0.544207	1.72812	2.15302e-17	3.39911e-15	UP
ENSG00000109072	VTN	vitronectin [Source:HGNC Symbol;Acc:HGNC:12724]	GO:0040011|GO:0032502|GO:0031012|GO:0032991|GO:0002376|GO:0023052|GO:0005623|GO:0016020|GO:0009987|GO:0005576|GO:0008152|GO:0050896|GO:0005488|GO:1903561|GO:0051716|GO:0004872|GO:0009892|GO:0050840|GO:0048523|GO:0044877|GO:0050794|GO:0040012|GO:0005578|GO:0051050|GO:0006950|GO:0071704|GO:0043167|GO:0006955|GO:0044237|GO:0048870|GO:0023051|GO:0040017|GO:0009653|GO:0016043|GO:0030246|GO:0007155|GO:…	locomotion|developmental process|extracellular matrix|macromolecular complex|immune system process|signaling|cell|membrane|cellular process|extracellular region|metabolic process|response to stimulus|binding|extracellular vesicle|cellular response to stimulus|receptor activity|negative regulation of metabolic process|extracellular matrix binding|negative regulation of cellular process|macromolecu…	K06251	vitronectin[-]	hsa05165|hsa04151|hsa05205|hsa04510|hsa04610|hsa04512	Human papillomavirus infection - Homo sapiens (human)|PI3K-Akt signaling pathway - Homo sapiens (human)|Proteoglycans in cancer - Homo sapiens (human)|Focal adhesion - Homo sapiens (human)|Complement and coagulation cascades - Homo sapiens (human)|ECM-receptor interaction - Homo sapiens (human)	17:28367276-28373091:-	106	101	75	322	282	365	2.42314	2.0131	2.05436	6.26952	7.42457	7.06023	2.16353	6.91811	-1.67699	2.23184e-17	3.4932e-15	DOWN
ENSG00000138685	FGF2	fibroblast growth factor 2 [Source:HGNC Symbol;Acc:HGNC:3676]	GO:0040011|GO:0032502|GO:0040007|GO:0002376|GO:0007610|GO:0023052|GO:0042056|GO:0005623|GO:0009987|GO:0005576|GO:0008152|GO:0050896|GO:0005488|GO:0000988|GO:0051716|GO:0040013|GO:0048523|GO:0008283|GO:0050794|GO:0031128|GO:0040012|GO:0043229|GO:0006807|GO:0006950|GO:0048520|GO:0071704|GO:0009056|GO:0043167|GO:0006955|GO:0044237|GO:0051641|GO:0050795|GO:0048870|GO:0023051|GO:0000989|GO:0040017|GO:…	locomotion|developmental process|growth|immune system process|behavior|signaling|chemoattractant activity|cell|cellular process|extracellular region|metabolic process|response to stimulus|binding|transcription factor activity, protein binding|cellular response to stimulus|negative regulation of locomotion|negative regulation of cellular process|cell proliferation|regulation of cellular process|de…	K18497	fibroblast growth factor 2[-]	hsa05200|hsa04151|hsa04010|hsa04014|hsa05167|hsa04810|hsa05205|hsa04015|hsa05224|hsa05226|hsa04550|hsa01521|hsa05218	Pathways in cancer - Homo sapiens (human)|PI3K-Akt signaling pathway - Homo sapiens (human)|MAPK signaling pathway - Homo sapiens (human)|Ras signaling pathway - Homo sapiens (human)|Kaposi sarcoma-associated herpesvirus infection - Homo sapiens (human)|Regulation of actin cytoskeleton - Homo sapiens (human)|Proteoglycans in cancer - Homo sapiens (human)|Rap1 signaling pathway - Homo sapiens (hum…	4:122826708-122898236:+	932	1200	889	447	275	538	4.03461	4.52934	4.61137	1.64815	1.37109	1.9707	4.39177	1.66331	1.40074	2.77876e-17	4.29162e-15	UP
ENSG00000167080	B4GALNT2	beta-1,4-N-acetyl-galactosaminyltransferase 2 [Source:HGNC Symbol;Acc:HGNC:24136]	GO:0005623|GO:0016020|GO:0009987|GO:0008152|GO:0003824|GO:0048523|GO:0050794|GO:0043229|GO:0006807|GO:0071704|GO:0044237|GO:0007155|GO:0043227|GO:0009058|GO:0031224|GO:0005622|GO:0012505|GO:0016740|GO:0031090|GO:0006486|GO:0044255|GO:0016337|GO:0031228|GO:0006725|GO:1901360|GO:0034641|GO:0030155|GO:0046483|GO:0098609|GO:0043231|GO:0005737|GO:0005975|GO:0006139|GO:0007162|GO:0006629|GO:0016757|GO:…	cell|membrane|cellular process|metabolic process|catalytic activity|negative regulation of cellular process|regulation of cellular process|intracellular organelle|nitrogen compound metabolic process|organic substance metabolic process|cellular metabolic process|cell adhesion|membrane-bounded organelle|biosynthetic process|intrinsic component of membrane|intracellular|endomembrane system|transfera…	-	-	-	-	17:49132460-49176840:+	55	41	35	197	145	238	0.403542	0.262288	0.307711	1.23111	1.2253	1.4776	0.324513	1.31133	-2.01469	2.76428e-17	4.29162e-15	DOWN
ENSG00000166183	ASPG	asparaginase [Source:HGNC Symbol;Acc:HGNC:20123]	GO:0009987|GO:0008152|GO:0005488|GO:0003824|GO:0006807|GO:0071704|GO:0009056|GO:0044237|GO:0016787|GO:0005515|GO:0006082|GO:0016788|GO:0044281|GO:0006520|GO:0016810|GO:0006629|GO:0016042|GO:0016811|GO:0016298|GO:0052689|GO:0004620|GO:0004622|GO:0004067|GO:0003847|GO:0019752	cellular process|metabolic process|binding|catalytic activity|nitrogen compound metabolic process|organic substance metabolic process|catabolic process|cellular metabolic process|hydrolase activity|protein binding|organic acid metabolic process|hydrolase activity, acting on ester bonds|small molecule metabolic process|cellular amino acid metabolic process|hydrolase activity, acting on carbon-nitr…	-	-	-	-	14:104085679-104115581:+	5	12	11	85	57	77	0.047253	0.0988793	0.124564	0.684189	0.620406	0.615734	0.0902321	0.640109	-2.82661	2.98587e-17	4.58114e-15	DOWN
ENSG00000132170	PPARG	peroxisome proliferator activated receptor gamma [Source:HGNC Symbol;Acc:HGNC:9236]	GO:0032502|GO:0040007|GO:0032991|GO:0004871|GO:0000003|GO:0002376|GO:0023052|GO:0005623|GO:0048511|GO:0009987|GO:0022414|GO:0008152|GO:0050896|GO:0001071|GO:0005488|GO:0000988|GO:0036094|GO:0042752|GO:0051716|GO:0002683|GO:0097159|GO:0004872|GO:0009892|GO:0003700|GO:0048523|GO:0044877|GO:0008283|GO:0050794|GO:0043229|GO:0006807|GO:0051050|GO:0006950|GO:0016049|GO:0007623|GO:0044702|GO:0071704|GO:…	developmental process|growth|macromolecular complex|signal transducer activity|reproduction|immune system process|signaling|cell|rhythmic process|cellular process|reproductive process|metabolic process|response to stimulus|nucleic acid binding transcription factor activity|binding|transcription factor activity, protein binding|small molecule binding|regulation of circadian rhythm|cellular respons…	K08530	peroxisome proliferator-activated receptor gamma[-]	hsa05200|hsa04714|hsa05016|hsa05202|hsa04380|hsa04152|hsa04211|hsa03320|hsa05216	Pathways in cancer - Homo sapiens (human)|Thermogenesis - Homo sapiens (human)|Huntington disease - Homo sapiens (human)|Transcriptional misregulation in cancer - Homo sapiens (human)|Osteoclast differentiation - Homo sapiens (human)|AMPK signaling pathway - Homo sapiens (human)|Longevity regulating pathway - Homo sapiens (human)|PPAR signaling pathway - Homo sapiens (human)|Thyroid cancer - Homo…	3:12287368-12434356:+	559	616	475	242	187	246	5.75994	5.53421	5.86466	2.12386	2.2192	2.14483	5.7196	2.16263	1.40313	3.92859e-17	5.87299e-15	UP
ENSG00000169242	EFNA1	ephrin A1 [Source:HGNC Symbol;Acc:HGNC:3221]	GO:0040011|GO:0032502|GO:0023052|GO:0005623|GO:0016020|GO:0009987|GO:0005576|GO:0008152|GO:0050896|GO:0005488|GO:1903561|GO:0051716|GO:0009892|GO:0048523|GO:0050794|GO:0040012|GO:0006807|GO:0071704|GO:0044237|GO:0048870|GO:0023051|GO:0009653|GO:0016043|GO:0007155|GO:0043227|GO:0071944|GO:0009605|GO:0009893|GO:0009058|GO:0031224|GO:0050793|GO:0005515|GO:0005886|GO:0048856|GO:0048646|GO:0019222|GO:…	locomotion|developmental process|signaling|cell|membrane|cellular process|extracellular region|metabolic process|response to stimulus|binding|extracellular vesicle|cellular response to stimulus|negative regulation of metabolic process|negative regulation of cellular process|regulation of cellular process|regulation of locomotion|nitrogen compound metabolic process|organic substance metabolic proc…	K05462	ephrin-A[-]	hsa04151|hsa04010|hsa04014|hsa04015|hsa04360	PI3K-Akt signaling pathway - Homo sapiens (human)|MAPK signaling pathway - Homo sapiens (human)|Ras signaling pathway - Homo sapiens (human)|Rap1 signaling pathway - Homo sapiens (human)|Axon guidance - Homo sapiens (human)	1:155127460-155134857:+	867	931	537	2196	1529	1945	14.191	13.2866	10.532	30.6148	28.8237	26.938	12.6699	28.7922	-1.18428	4.34254e-17	6.45047e-15	DOWN
ENSG00000163659	TIPARP	TCDD inducible poly(ADP-ribose) polymerase [Source:HGNC Symbol;Acc:HGNC:23696]	GO:0032502|GO:0000003|GO:0002376|GO:0023052|GO:0005623|GO:0009987|GO:0022414|GO:0008152|GO:0050896|GO:0005488|GO:0003824|GO:0051716|GO:0097159|GO:0009892|GO:0050794|GO:0043229|GO:0006807|GO:0044702|GO:0071704|GO:0009056|GO:0043167|GO:0044237|GO:0042445|GO:0003006|GO:0009653|GO:0043227|GO:0009893|GO:0009058|GO:0005622|GO:0002520|GO:0016740|GO:0048856|GO:0019222|GO:0048514|GO:0045137|GO:0006486|GO:…	developmental process|reproduction|immune system process|signaling|cell|cellular process|reproductive process|metabolic process|response to stimulus|binding|catalytic activity|cellular response to stimulus|organic cyclic compound binding|negative regulation of metabolic process|regulation of cellular process|intracellular organelle|nitrogen compound metabolic process|single organism reproductive …	-	-	-	-	3:156673235-156706770:+	1245	1544	1082	619	503	729	8.62083	9.32171	8.97737	3.65069	4.0114	4.27129	8.97331	3.97779	1.17367	5.45412e-17	8.05035e-15	UP
ENSG00000125845	BMP2	bone morphogenetic protein 2 [Source:HGNC Symbol;Acc:HGNC:1069]	GO:0040011|GO:0032502|GO:0040007|GO:0032991|GO:0023052|GO:0005623|GO:0016020|GO:0009987|GO:0005576|GO:0008152|GO:0050896|GO:0005488|GO:0003824|GO:0051716|GO:0009892|GO:0048523|GO:0008283|GO:0016491|GO:0050794|GO:0031128|GO:0040012|GO:0006807|GO:0006950|GO:0071704|GO:0009628|GO:0009986|GO:0044237|GO:0042445|GO:0048870|GO:0023051|GO:0040017|GO:0009653|GO:0016043|GO:0007155|GO:0071944|GO:0023057|GO:…	locomotion|developmental process|growth|macromolecular complex|signaling|cell|membrane|cellular process|extracellular region|metabolic process|response to stimulus|binding|catalytic activity|cellular response to stimulus|negative regulation of metabolic process|negative regulation of cellular process|cell proliferation|oxidoreductase activity|regulation of cellular process|developmental induction…	K21283	bone morphogenetic protein 2[-]	hsa05200|hsa04060|hsa04390|hsa04350|hsa05217	Pathways in cancer - Homo sapiens (human)|Cytokine-cytokine receptor interaction - Homo sapiens (human)|Hippo signaling pathway - Homo sapiens (human)|TGF-beta signaling pathway - Homo sapiens (human)|Basal cell carcinoma - Homo sapiens (human)	20:6767664-6780280:+	575	584	425	1345	980	1355	11.458	10.1467	10.1478	22.828	22.4914	22.8472	10.5842	22.7222	-1.10219	6.66663e-17	9.71703e-15	DOWN
ENSG00000104812	GYS1	glycogen synthase 1 [Source:HGNC Symbol;Acc:HGNC:4706]	GO:0032502|GO:0005623|GO:0016020|GO:0009987|GO:0008152|GO:0005488|GO:0003824|GO:0036094|GO:0071704|GO:0044237|GO:0030246|GO:0009058|GO:0005622|GO:0005515|GO:0016740|GO:0048856|GO:0007507|GO:0044262|GO:0048029|GO:0007275|GO:0048513|GO:0015980|GO:0044281|GO:0016772|GO:0016234|GO:0019899|GO:0005737|GO:0005975|GO:0016757|GO:0006091|GO:0044249|GO:0055114|GO:0005829|GO:0005976|GO:0034645|GO:0072358|GO:…	developmental process|cell|membrane|cellular process|metabolic process|binding|catalytic activity|small molecule binding|organic substance metabolic process|cellular metabolic process|carbohydrate binding|biosynthetic process|intracellular|protein binding|transferase activity|anatomical structure development|heart development|cellular carbohydrate metabolic process|monosaccharide binding|multicel…	K00693	glycogen synthase[2.4.1.11]	hsa01100|hsa04151|hsa04910|hsa04152|hsa04931|hsa04922|hsa00500	Metabolic pathways - Homo sapiens (human)|PI3K-Akt signaling pathway - Homo sapiens (human)|Insulin signaling pathway - Homo sapiens (human)|AMPK signaling pathway - Homo sapiens (human)|Insulin resistance - Homo sapiens (human)|Glucagon signaling pathway - Homo sapiens (human)|Starch and sucrose metabolism - Homo sapiens (human)	19:48968125-48993310:-	745	857	427	1913	1449	1876	7.53157	7.55403	5.17249	16.4721	16.8712	16.0477	6.7527	16.4637	-1.28575	7.08249e-17	1.01957e-14	DOWN
ENSG00000050344	NFE2L3	nuclear factor, erythroid 2 like 3 [Source:HGNC Symbol;Acc:HGNC:7783]	GO:0005623|GO:0009987|GO:0008152|GO:0001071|GO:0005488|GO:0000988|GO:0097159|GO:0009892|GO:0003700|GO:0048523|GO:0050794|GO:0043229|GO:0006807|GO:0071704|GO:0044237|GO:0000989|GO:0043227|GO:0009893|GO:0009058|GO:0005622|GO:0005515|GO:0019222|GO:0003712|GO:0006725|GO:1901360|GO:0003676|GO:0034641|GO:0031325|GO:0046483|GO:0043231|GO:0005737|GO:0000981|GO:0009890|GO:0006139|GO:0044249|GO:0031324|GO:…	cell|cellular process|metabolic process|nucleic acid binding transcription factor activity|binding|transcription factor activity, protein binding|organic cyclic compound binding|negative regulation of metabolic process|transcription factor activity, sequence-specific DNA binding|negative regulation of cellular process|regulation of cellular process|intracellular organelle|nitrogen compound metabo…	-	-	-	-	7:26152240-26187125:+	346	405	310	155	92	127	3.98011	4.06203	4.27291	1.51864	1.21887	1.23616	4.10502	1.32456	1.63188	7.55649e-17	1.08113e-14	UP
ENSG00000116191	RALGPS2	Ral GEF with PH domain and SH3 binding motif 2 [Source:HGNC Symbol;Acc:HGNC:30279]	GO:0023052|GO:0005623|GO:0016020|GO:0009987|GO:0008152|GO:0050896|GO:0051716|GO:0050794|GO:0023051|GO:0071944|GO:0009893|GO:0005622|GO:0005886|GO:0005085|GO:0019222|GO:0005737|GO:0009966|GO:0010646|GO:0043085|GO:0007154|GO:0007165|GO:0050790|GO:0051345|GO:0035556|GO:1902531|GO:0043087|GO:0043547|GO:0051056|GO:0007264|GO:0007265|GO:0046578|GO:0032485	signaling|cell|membrane|cellular process|metabolic process|response to stimulus|cellular response to stimulus|regulation of cellular process|regulation of signaling|cell periphery|positive regulation of metabolic process|intracellular|plasma membrane|guanyl-nucleotide exchange factor activity|regulation of metabolic process|cytoplasm|regulation of signal transduction|regulation of cell communicat…	-	-	-	-	1:178725147-178921841:+	442	541	352	197	135	176	2.24067	2.39123	2.13816	0.850599	0.788202	0.754955	2.25669	0.797918	1.49989	9.01314e-17	1.28168e-14	UP
ENSG00000180767	CHST13	carbohydrate sulfotransferase 13 [Source:HGNC Symbol;Acc:HGNC:21755]	GO:0005623|GO:0016020|GO:0009987|GO:0008152|GO:0003824|GO:0043229|GO:0006807|GO:0071704|GO:0044237|GO:0043227|GO:0009058|GO:0031224|GO:0005622|GO:0012505|GO:0016740|GO:0031090|GO:0006082|GO:0044281|GO:0043231|GO:0005737|GO:0005975|GO:0016021|GO:0044249|GO:0019538|GO:0005794|GO:0006790|GO:0034645|GO:0030204|GO:0009100|GO:1901137|GO:0008146|GO:0000139|GO:0009059|GO:0016051|GO:0009101|GO:0030206|GO:…	cell|membrane|cellular process|metabolic process|catalytic activity|intracellular organelle|nitrogen compound metabolic process|organic substance metabolic process|cellular metabolic process|membrane-bounded organelle|biosynthetic process|intrinsic component of membrane|intracellular|endomembrane system|transferase activity|organelle membrane|organic acid metabolic process|small molecule metaboli…	K07779	chondroitin 4-sulfotransferase 13[2.8.2.5]	hsa00532	Glycosaminoglycan biosynthesis - chondroitin sulfate / dermatan sulfate - Homo sapiens (human)	3:126524283-126543291:+	87	89	65	282	237	297	2.18895	1.95243	1.95961	6.04323	6.86772	6.32301	2.03366	6.41132	-1.65654	9.37478e-17	1.32503e-14	DOWN
ENSG00000197142	ACSL5	acyl-CoA synthetase long chain family member 5 [Source:HGNC Symbol;Acc:HGNC:16526]	GO:0023052|GO:0005623|GO:0016020|GO:0009987|GO:0008152|GO:0050896|GO:0005488|GO:0003824|GO:0036094|GO:0051716|GO:0097159|GO:0050794|GO:0043229|GO:0042175|GO:0071704|GO:0043167|GO:0044237|GO:0023051|GO:0043227|GO:0019867|GO:0009058|GO:0031224|GO:0016874|GO:0005622|GO:0005789|GO:0012505|GO:0031090|GO:0044255|GO:0019866|GO:0010941|GO:0006082|GO:0043168|GO:0044281|GO:0001882|GO:0043231|GO:0005737|GO:…	signaling|cell|membrane|cellular process|metabolic process|response to stimulus|binding|catalytic activity|small molecule binding|cellular response to stimulus|organic cyclic compound binding|regulation of cellular process|intracellular organelle|nuclear outer membrane-endoplasmic reticulum membrane network|organic substance metabolic process|ion binding|cellular metabolic process|regulation of s…	K01897	long-chain acyl-CoA synthetase[6.2.1.3]	hsa01100|hsa04714|hsa04146|hsa04920|hsa03320|hsa01212|hsa00071|hsa04216|hsa00061	Metabolic pathways - Homo sapiens (human)|Thermogenesis - Homo sapiens (human)|Peroxisome - Homo sapiens (human)|Adipocytokine signaling pathway - Homo sapiens (human)|PPAR signaling pathway - Homo sapiens (human)|Fatty acid metabolism - Homo sapiens (human)|Fatty acid degradation - Homo sapiens (human)|Ferroptosis - Homo sapiens (human)|Fatty acid biosynthesis - Homo sapiens (human)	10:112374018-112428380:+	164	201	155	58	34	60	1.54926	1.65556	1.7545	0.466673	0.36992	0.479602	1.65311	0.438732	1.91377	1.14224e-16	1.60471e-14	UP
ENSG00000137801	THBS1	thrombospondin 1 [Source:HGNC Symbol;Acc:HGNC:11785]	GO:0040011|GO:0032502|GO:0031012|GO:0032991|GO:0002376|GO:0007610|GO:0023052|GO:0005623|GO:0016020|GO:0009987|GO:0005576|GO:0008152|GO:0050896|GO:0005488|GO:0036094|GO:1903561|GO:0051716|GO:0040013|GO:0005577|GO:0002683|GO:0009892|GO:0050840|GO:0048523|GO:0048521|GO:0044877|GO:0008283|GO:0050794|GO:0045321|GO:0019882|GO:0040012|GO:0043229|GO:0006807|GO:0006950|GO:0048520|GO:0071704|GO:0050900|GO:…	locomotion|developmental process|extracellular matrix|macromolecular complex|immune system process|behavior|signaling|cell|membrane|cellular process|extracellular region|metabolic process|response to stimulus|binding|small molecule binding|extracellular vesicle|cellular response to stimulus|negative regulation of locomotion|fibrinogen complex|negative regulation of immune system process|negative …	K16857	thrombospondin 1[-]	hsa05165|hsa04151|hsa05206|hsa04145|hsa05205|hsa04510|hsa04015|hsa04350|hsa04512|hsa04115|hsa05144|hsa05219	Human papillomavirus infection - Homo sapiens (human)|PI3K-Akt signaling pathway - Homo sapiens (human)|MicroRNAs in cancer - Homo sapiens (human)|Phagosome - Homo sapiens (human)|Proteoglycans in cancer - Homo sapiens (human)|Focal adhesion - Homo sapiens (human)|Rap1 signaling pathway - Homo sapiens (human)|TGF-beta signaling pathway - Homo sapiens (human)|ECM-receptor interaction - Homo sapien…	15:39581079-39599466:+	252	240	188	64	53	85	1.5408	1.27945	1.37736	0.333294	0.373227	0.439761	1.3992	0.382094	1.87261	1.25756e-16	1.75614e-14	UP
ENSG00000232098	AC012313.1	novel transcript	-	-	-	-	-	-	19:58404238-58408484:-	162	187	142	491	395	482	2.57525	2.59187	2.70479	6.64798	7.23185	6.4834	2.62397	6.78774	-1.37118	1.91509e-16	2.65844e-14	DOWN
ENSG00000215837	SDHAP2	succinate dehydrogenase complex flavoprotein subunit A pseudogene 2 [Source:HGNC Symbol;Acc:HGNC:27408]	-	-	-	-	-	-	3:195658096-195685904:+	4	11	3	55	80	132	0.143452	0.343943	0.12891	1.67991	3.30413	4.00537	0.205435	2.99647	-3.86651	2.02577e-16	2.78797e-14	DOWN
ENSG00000196814	MVB12B	multivesicular body subunit 12B [Source:HGNC Symbol;Acc:HGNC:23368]	GO:0032991|GO:0023052|GO:0005623|GO:0016020|GO:0009987|GO:0005576|GO:0008152|GO:0050896|GO:0005488|GO:1903561|GO:0051716|GO:0050794|GO:0043229|GO:0071704|GO:0009056|GO:0044237|GO:0023051|GO:0043227|GO:0008289|GO:0071944|GO:0005622|GO:0005515|GO:0005886|GO:0043234|GO:0012505|GO:0031090|GO:0016032|GO:0006810|GO:0000813|GO:0031982|GO:0048524|GO:0043231|GO:0005737|GO:0009966|GO:0045184|GO:0010646|GO:…	macromolecular complex|signaling|cell|membrane|cellular process|extracellular region|metabolic process|response to stimulus|binding|extracellular vesicle|cellular response to stimulus|regulation of cellular process|intracellular organelle|organic substance metabolic process|catabolic process|cellular metabolic process|regulation of signaling|membrane-bounded organelle|lipid binding|cell periphery…	K12186	ESCRT-I complex subunit MVB12[-]	hsa04144	Endocytosis - Homo sapiens (human)	9:126326849-126507041:+	241	260	188	55	66	61	2.02547	1.90525	1.89326	0.39371	0.638851	0.4338	1.94133	0.488787	1.98976	2.09358e-16	2.85522e-14	UP
ENSG00000143776	CDC42BPA	CDC42 binding protein kinase alpha [Source:HGNC Symbol;Acc:HGNC:1737]	GO:0040011|GO:0023052|GO:0005623|GO:0009987|GO:0005576|GO:0008152|GO:0030054|GO:0050896|GO:0005488|GO:0003824|GO:0036094|GO:1903561|GO:0051716|GO:0097159|GO:0050794|GO:0043229|GO:0071704|GO:0043167|GO:0044237|GO:0048870|GO:0005911|GO:0016043|GO:0043227|GO:0031252|GO:0005622|GO:0005515|GO:0016740|GO:0042802|GO:0043168|GO:0001882|GO:0016772|GO:0031982|GO:0043169|GO:0005737|GO:0006928|GO:0007154|GO:…	locomotion|signaling|cell|cellular process|extracellular region|metabolic process|cell junction|response to stimulus|binding|catalytic activity|small molecule binding|extracellular vesicle|cellular response to stimulus|organic cyclic compound binding|regulation of cellular process|intracellular organelle|organic substance metabolic process|ion binding|cellular metabolic process|cell motility|cell…	-	-	-	-	1:226989865-227318474:-	1622	2128	1401	1004	601	934	5.20948	5.95914	5.39168	2.74651	2.22313	2.53829	5.5201	2.50265	1.14124	2.22465e-16	3.01634e-14	UP
ENSG00000131370	SH3BP5	SH3 domain binding protein 5 [Source:HGNC Symbol;Acc:HGNC:10827]	GO:0023052|GO:0005623|GO:0009987|GO:0008152|GO:0050896|GO:0005488|GO:0051716|GO:0009892|GO:0048523|GO:0050794|GO:0043229|GO:0071704|GO:0044237|GO:0043227|GO:0030234|GO:0005622|GO:0005515|GO:0019222|GO:0051726|GO:0007049|GO:0004857|GO:0043231|GO:0005737|GO:0019904|GO:0007154|GO:0044092|GO:0007165|GO:0050790|GO:0019207|GO:0043086|GO:0019538|GO:0031324|GO:0031323|GO:0032268|GO:0019210|GO:0043412|GO:…	signaling|cell|cellular process|metabolic process|response to stimulus|binding|cellular response to stimulus|negative regulation of metabolic process|negative regulation of cellular process|regulation of cellular process|intracellular organelle|organic substance metabolic process|cellular metabolic process|membrane-bounded organelle|enzyme regulator activity|intracellular|protein binding|regulati…	-	-	-	-	3:15254853-15341368:-	614	669	520	1487	1016	1474	5.26453	5.00134	5.34242	10.8594	10.0331	10.694	5.20276	10.5288	-1.017	2.46807e-16	3.32705e-14	DOWN
ENSG00000165959	CLMN	calmin [Source:HGNC Symbol;Acc:HGNC:19972]	GO:0032502|GO:0005623|GO:0016020|GO:0009987|GO:0005488|GO:0048523|GO:0008283|GO:0050794|GO:0016043|GO:0031224|GO:0005622|GO:0005515|GO:0048856|GO:0042127|GO:0048468|GO:0007275|GO:0005737|GO:0008092|GO:0008285|GO:0030030|GO:0048869|GO:0016021|GO:0031175|GO:0003779|GO:0007399|GO:0030154|GO:0048666|GO:0030182|GO:0022008|GO:0048699	developmental process|cell|membrane|cellular process|binding|negative regulation of cellular process|cell proliferation|regulation of cellular process|cellular component organization|intrinsic component of membrane|intracellular|protein binding|anatomical structure development|regulation of cell proliferation|cell development|multicellular organism development|cytoplasm|cytoskeletal protein bindi…	-	-	-	-	14:95181940-95319906:-	450	478	402	174	152	186	1.77998	1.64854	1.90534	0.586216	0.692462	0.622543	1.77796	0.63374	1.48826	2.89916e-16	3.86351e-14	UP
ENSG00000170522	ELOVL6	ELOVL fatty acid elongase 6 [Source:HGNC Symbol;Acc:HGNC:15829]	GO:0005623|GO:0016020|GO:0009987|GO:0008152|GO:0005488|GO:0003824|GO:0043229|GO:0042175|GO:0071704|GO:0044237|GO:0043227|GO:0009058|GO:0031224|GO:0005622|GO:0005789|GO:0005515|GO:0012505|GO:0016740|GO:0031090|GO:0044255|GO:0006082|GO:0044281|GO:0043231|GO:0031227|GO:0016746|GO:0005737|GO:0051186|GO:0030176|GO:0006629|GO:0005783|GO:0016021|GO:0044249|GO:0031301|GO:0006790|GO:0046486|GO:0006637|GO:…	cell|membrane|cellular process|metabolic process|binding|catalytic activity|intracellular organelle|nuclear outer membrane-endoplasmic reticulum membrane network|organic substance metabolic process|cellular metabolic process|membrane-bounded organelle|biosynthetic process|intrinsic component of membrane|intracellular|endoplasmic reticulum membrane|protein binding|endomembrane system|transferase a…	K10203	elongation of very long chain fatty acids protein 6[2.3.1.199]	hsa01100|hsa01212|hsa00062|hsa01040	Metabolic pathways - Homo sapiens (human)|Fatty acid metabolism - Homo sapiens (human)|Fatty acid elongation - Homo sapiens (human)|Biosynthesis of unsaturated fatty acids - Homo sapiens (human)	4:110045846-110199199:-	190	241	190	78	43	69	1.23989	1.37125	1.48569	0.433539	0.323179	0.381007	1.36561	0.379242	1.84836	2.94505e-16	3.90236e-14	UP
ENSG00000144560	VGLL4	vestigial like family member 4 [Source:HGNC Symbol;Acc:HGNC:28966]	GO:0005623|GO:0009987|GO:0008152|GO:0005488|GO:0050794|GO:0043229|GO:0006807|GO:0071704|GO:0044237|GO:0043227|GO:0009058|GO:0005622|GO:0005515|GO:0019222|GO:0006725|GO:1901360|GO:0034641|GO:0046483|GO:0043231|GO:0006139|GO:0044249|GO:0031323|GO:0010468|GO:0034645|GO:0051252|GO:0010467|GO:0009059|GO:0016070|GO:0005634|GO:0032774|GO:2001141|GO:0006351|GO:0006355|GO:1903506	cell|cellular process|metabolic process|binding|regulation of cellular process|intracellular organelle|nitrogen compound metabolic process|organic substance metabolic process|cellular metabolic process|membrane-bounded organelle|biosynthetic process|intracellular|protein binding|regulation of metabolic process|cellular aromatic compound metabolic process|organic cyclic compound metabolic process|…	-	-	-	-	3:11556070-11771350:-	498	605	442	1260	903	1325	3.13053	3.31599	3.32931	6.74627	6.53771	7.04786	3.25861	6.77728	-1.05645	2.97089e-16	3.91436e-14	DOWN
ENSG00000111817	DSE	dermatan sulfate epimerase [Source:HGNC Symbol;Acc:HGNC:21144]	GO:0005623|GO:0016020|GO:0009987|GO:0008152|GO:0003824|GO:0043229|GO:0006807|GO:0071704|GO:0044237|GO:0043227|GO:0016853|GO:0009058|GO:0031224|GO:0005622|GO:0012505|GO:0031090|GO:0016854|GO:0006082|GO:0044281|GO:0043231|GO:0005737|GO:0005975|GO:0005783|GO:0016021|GO:0044249|GO:0019538|GO:0005794|GO:0006790|GO:0034645|GO:0015012|GO:0030204|GO:0009100|GO:0030201|GO:1901137|GO:0000139|GO:0016857|GO:…	cell|membrane|cellular process|metabolic process|catalytic activity|intracellular organelle|nitrogen compound metabolic process|organic substance metabolic process|cellular metabolic process|membrane-bounded organelle|isomerase activity|biosynthetic process|intrinsic component of membrane|intracellular|endomembrane system|organelle membrane|racemase and epimerase activity|organic acid metabolic p…	K01794	chondroitin-glucuronate 5-epimerase[5.1.3.19]	hsa01100|hsa00532	Metabolic pathways - Homo sapiens (human)|Glycosaminoglycan biosynthesis - chondroitin sulfate / dermatan sulfate - Homo sapiens (human)	6:116254173-116444860:+	634	769	554	275	179	340	1.86428	1.97159	1.95197	0.688744	0.60621	0.845965	1.92928	0.71364	1.4348	3.00536e-16	3.93753e-14	UP
ENSG00000104899	AMH	anti-Mullerian hormone [Source:HGNC Symbol;Acc:HGNC:464]	GO:0032502|GO:0040007|GO:0000003|GO:0023052|GO:0048511|GO:0009987|GO:0005576|GO:0022414|GO:0008152|GO:0050896|GO:0005488|GO:0050794|GO:0006807|GO:0044702|GO:0071704|GO:0042698|GO:0019953|GO:0001546|GO:0044237|GO:0003006|GO:0009653|GO:0009893|GO:0032504|GO:0009058|GO:0005615|GO:0050793|GO:0022602|GO:0005515|GO:0048856|GO:0048609|GO:0019222|GO:0045137|GO:0022605|GO:0007530|GO:0060033|GO:0006725|GO:…	developmental process|growth|reproduction|signaling|rhythmic process|cellular process|extracellular region|reproductive process|metabolic process|response to stimulus|binding|regulation of cellular process|nitrogen compound metabolic process|single organism reproductive process|organic substance metabolic process|ovulation cycle|sexual reproduction|preantral ovarian follicle growth|cellular metab…	K04665	anti-mullerian hormone[-]	hsa04060|hsa04024|hsa04390|hsa04350	Cytokine-cytokine receptor interaction - Homo sapiens (human)|cAMP signaling pathway - Homo sapiens (human)|Hippo signaling pathway - Homo sapiens (human)|TGF-beta signaling pathway - Homo sapiens (human)	19:2249309-2252073:+	68	78	84	306	216	321	1.25727	1.25744	1.86099	4.8189	4.59964	5.02202	1.45856	4.81352	-1.72254	3.59631e-16	4.68546e-14	DOWN
ENSG00000204371	EHMT2	euchromatic histone lysine methyltransferase 2 [Source:HGNC Symbol;Acc:HGNC:14129]	GO:0032502|GO:0040007|GO:0032991|GO:0000003|GO:0007610|GO:0005623|GO:0009987|GO:0022414|GO:0008152|GO:0050896|GO:0005488|GO:0003824|GO:0051716|GO:0032259|GO:0097159|GO:0009892|GO:0048523|GO:0044877|GO:0050794|GO:0043229|GO:0006807|GO:0006950|GO:0044702|GO:0051321|GO:0071704|GO:0009056|GO:0043167|GO:0019953|GO:0044237|GO:0006914|GO:0003006|GO:0000785|GO:0016043|GO:0043227|GO:0044708|GO:0009605|GO:…	developmental process|growth|macromolecular complex|reproduction|behavior|cell|cellular process|reproductive process|metabolic process|response to stimulus|binding|catalytic activity|cellular response to stimulus|methylation|organic cyclic compound binding|negative regulation of metabolic process|negative regulation of cellular process|macromolecular complex binding|regulation of cellular process…	K11420	euchromatic histone-lysine N-methyltransferase[2.1.1.43]	hsa04211|hsa00310	Longevity regulating pathway - Homo sapiens (human)|Lysine degradation - Homo sapiens (human)	6:31879759-31897687:-	1302	1361	952	3062	2212	2598	9.27415	8.45259	8.12536	18.5769	18.1467	15.6587	8.61737	17.4607	-1.01879	4.047e-16	5.24334e-14	DOWN
ENSG00000112242	E2F3	E2F transcription factor 3 [Source:HGNC Symbol;Acc:HGNC:3115]	GO:0032991|GO:0023052|GO:0005623|GO:0009987|GO:0008152|GO:0050896|GO:0001071|GO:0005488|GO:0051716|GO:0097159|GO:0003700|GO:0048523|GO:0008283|GO:0050794|GO:0043229|GO:0006807|GO:0071704|GO:0044237|GO:0043227|GO:0009893|GO:0009058|GO:0005622|GO:0005515|GO:0043234|GO:0019222|GO:0008284|GO:0042127|GO:0007049|GO:0006725|GO:1901360|GO:0003676|GO:0034641|GO:0031325|GO:0046483|GO:0043231|GO:0005737|GO:…	macromolecular complex|signaling|cell|cellular process|metabolic process|response to stimulus|nucleic acid binding transcription factor activity|binding|cellular response to stimulus|organic cyclic compound binding|transcription factor activity, sequence-specific DNA binding|negative regulation of cellular process|cell proliferation|regulation of cellular process|intracellular organelle|nitrogen …	K06620	transcription factor E2F3[-]	hsa05200|hsa05166|hsa05169|hsa04218|hsa05206|hsa05163|hsa05167|hsa05225|hsa05161|hsa04934|hsa05160|hsa05224|hsa05226|hsa04110|hsa01522|hsa05215|hsa05222|hsa05214|hsa05220|hsa05212|hsa05218|hsa05223|hsa05219	Pathways in cancer - Homo sapiens (human)|Human T-cell leukemia virus 1 infection - Homo sapiens (human)|Epstein-Barr virus infection - Homo sapiens (human)|Cellular senescence - Homo sapiens (human)|MicroRNAs in cancer - Homo sapiens (human)|Human cytomegalovirus infection - Homo sapiens (human)|Kaposi sarcoma-associated herpesvirus infection - Homo sapiens (human)|Hepatocellular carcinoma - Hom…	6:20401906-20493715:+	297	350	337	899	692	972	1.68686	1.73325	2.29349	4.34899	4.52667	4.67135	1.90453	4.51567	-1.2455	4.46041e-16	5.74702e-14	DOWN
ENSG00000151914	DST	dystonin [Source:HGNC Symbol;Acc:HGNC:1090]	GO:0040011|GO:0031012|GO:0023052|GO:0005623|GO:0016020|GO:0009987|GO:0005576|GO:0008152|GO:0030054|GO:0050896|GO:0005488|GO:0003824|GO:0005604|GO:1903561|GO:0051716|GO:0042995|GO:0045178|GO:0030055|GO:0048523|GO:0044877|GO:0050794|GO:0043229|GO:0005578|GO:0006950|GO:0042175|GO:0043167|GO:0048870|GO:0016043|GO:0007155|GO:0043227|GO:0071944|GO:0031252|GO:0016787|GO:0031224|GO:0005622|GO:0005789|GO:…	locomotion|extracellular matrix|signaling|cell|membrane|cellular process|extracellular region|metabolic process|cell junction|response to stimulus|binding|catalytic activity|basement membrane|extracellular vesicle|cellular response to stimulus|cell projection|basal part of cell|cell-substrate junction|negative regulation of cellular process|macromolecular complex binding|regulation of cellular pr…	-	-	-	-	6:56457987-56954628:-	1994	2720	2122	1245	592	1129	2.57976	3.06826	3.28959	1.37192	0.882113	1.23595	2.9792	1.16333	1.35667	4.70596e-16	6.03009e-14	UP
ENSG00000166750	SLFN5	schlafen family member 5 [Source:HGNC Symbol;Acc:HGNC:28286]	GO:0032502|GO:0005623|GO:0009987|GO:0005488|GO:0036094|GO:0097159|GO:0043229|GO:0043167|GO:0043227|GO:0005622|GO:0043168|GO:0001882|GO:0043231|GO:0000166|GO:0048869|GO:0035639|GO:0001883|GO:0032549|GO:0017076|GO:0030154|GO:0005634|GO:0005524|GO:0030554	developmental process|cell|cellular process|binding|small molecule binding|organic cyclic compound binding|intracellular organelle|ion binding|membrane-bounded organelle|intracellular|anion binding|nucleoside binding|intracellular membrane-bounded organelle|nucleotide binding|cellular developmental process|purine ribonucleoside triphosphate binding|purine nucleoside binding|ribonucleoside binding…	-	-	-	-	17:35243036-35273655:+	1294	1696	1209	718	428	812	7.04612	8.05212	7.88832	3.33	2.68416	3.74131	7.66219	3.25182	1.23651	4.80776e-16	6.12065e-14	UP
ENSG00000254285	KRT8P3	keratin 8 pseudogene 3 [Source:HGNC Symbol;Acc:HGNC:31056]	-	-	-	-	-	-	8:61578220-61579668:+	320	319	206	770	758	846	15.847	13.7739	12.2238	32.4782	43.2329	35.4502	13.9482	37.0538	-1.40954	4.82912e-16	6.12065e-14	DOWN
ENSG00000005700	IBTK	inhibitor of Bruton tyrosine kinase [Source:HGNC Symbol;Acc:HGNC:17853]	GO:0005623|GO:0016020|GO:0009987|GO:0008152|GO:0005488|GO:0009892|GO:0048523|GO:0050794|GO:0043229|GO:0071704|GO:0044237|GO:0051641|GO:0043227|GO:0030234|GO:0005622|GO:0005515|GO:0019222|GO:0051282|GO:0004857|GO:0006810|GO:0043231|GO:0019899|GO:0005737|GO:0042592|GO:0019725|GO:0044092|GO:0055085|GO:0051649|GO:2000021|GO:0050790|GO:0051238|GO:0019207|GO:0043086|GO:0019538|GO:0031324|GO:0031323|GO:…	cell|membrane|cellular process|metabolic process|binding|negative regulation of metabolic process|negative regulation of cellular process|regulation of cellular process|intracellular organelle|organic substance metabolic process|cellular metabolic process|cellular localization|membrane-bounded organelle|enzyme regulator activity|intracellular|protein binding|regulation of metabolic process|regula…	-	-	-	-	6:82169983-82247754:-	1484	1825	1277	846	452	845	6.61537	7.09336	6.82109	3.21214	2.32064	3.18734	6.84327	2.90671	1.2353	4.98936e-16	6.28956e-14	UP
ENSG00000164134	NAA15	N-alpha-acetyltransferase 15, NatA auxiliary subunit [Source:HGNC Symbol;Acc:HGNC:30782]	GO:0032502|GO:0032991|GO:0005623|GO:0016020|GO:0009987|GO:0008152|GO:0005488|GO:0003824|GO:0097159|GO:0048523|GO:0044877|GO:0050794|GO:0043229|GO:0006807|GO:0071704|GO:0044237|GO:0009653|GO:0043227|GO:0009893|GO:0009058|GO:0005622|GO:0005515|GO:0043234|GO:0016740|GO:0048856|GO:0048646|GO:0019222|GO:0048514|GO:0006725|GO:1901360|GO:0001568|GO:0010941|GO:0007275|GO:0003676|GO:0043021|GO:0034641|GO:…	developmental process|macromolecular complex|cell|membrane|cellular process|metabolic process|binding|catalytic activity|organic cyclic compound binding|negative regulation of cellular process|macromolecular complex binding|regulation of cellular process|intracellular organelle|nitrogen compound metabolic process|organic substance metabolic process|cellular metabolic process|anatomical structure …	-	-	-	-	4:139301455-139420033:+	1322	1565	1263	674	362	774	6.48769	6.6964	7.42684	2.81723	2.04605	3.21404	6.87031	2.69244	1.35146	5.24108e-16	6.57135e-14	UP
ENSG00000033178	UBA6	ubiquitin like modifier activating enzyme 6 [Source:HGNC Symbol;Acc:HGNC:25581]	GO:0032502|GO:0007610|GO:0005623|GO:0009987|GO:0008152|GO:0005488|GO:0003824|GO:0036094|GO:0097159|GO:0071704|GO:0009056|GO:0043167|GO:0044237|GO:0016043|GO:0044708|GO:0016874|GO:0005622|GO:0005515|GO:0007626|GO:0048856|GO:0048468|GO:0021766|GO:0007275|GO:0048513|GO:0050877|GO:0016358|GO:0043168|GO:0030900|GO:0001882|GO:0007420|GO:0005737|GO:0060322|GO:0021764|GO:0060996|GO:0007611|GO:0021543|GO:…	developmental process|behavior|cell|cellular process|metabolic process|binding|catalytic activity|small molecule binding|organic cyclic compound binding|organic substance metabolic process|catabolic process|ion binding|cellular metabolic process|cellular component organization|single-organism behavior|ligase activity|intracellular|protein binding|locomotory behavior|anatomical structure developme…	K10699	ubiquitin-activating enzyme E1-like protein 2[6.2.1.45]	hsa04120	Ubiquitin mediated proteolysis - Homo sapiens (human)	4:67612652-67701179:-	892	1149	788	499	301	496	5.0719	5.69632	5.36877	2.41663	1.97116	2.38638	5.379	2.25806	1.25225	5.36947e-16	6.69634e-14	UP
ENSG00000141682	PMAIP1	phorbol-12-myristate-13-acetate-induced protein 1 [Source:HGNC Symbol;Acc:HGNC:9108]	GO:0002376|GO:0023052|GO:0005623|GO:0016020|GO:0009987|GO:0008152|GO:0050896|GO:0005488|GO:0051716|GO:0048523|GO:0008283|GO:0050794|GO:0043229|GO:0051050|GO:0006950|GO:0044089|GO:0071704|GO:0009056|GO:0009628|GO:0044237|GO:0051641|GO:0001776|GO:0023051|GO:0016043|GO:0051707|GO:0043227|GO:0019867|GO:0009607|GO:0009605|GO:0009893|GO:0005622|GO:1903829|GO:0005515|GO:0031090|GO:0019222|GO:0060341|GO:…	immune system process|signaling|cell|membrane|cellular process|metabolic process|response to stimulus|binding|cellular response to stimulus|negative regulation of cellular process|cell proliferation|regulation of cellular process|intracellular organelle|positive regulation of transport|response to stress|positive regulation of cellular component biogenesis|organic substance metabolic process|cata…	K10131	phorbol-12-myristate-13-acetate-induced protein 1[-]	hsa05200|hsa05203|hsa04210|hsa05210|hsa01524|hsa04115|hsa04215	Pathways in cancer - Homo sapiens (human)|Viral carcinogenesis - Homo sapiens (human)|Apoptosis - Homo sapiens (human)|Colorectal cancer - Homo sapiens (human)|Platinum drug resistance - Homo sapiens (human)|p53 signaling pathway - Homo sapiens (human)|Apoptosis - multiple species - Homo sapiens (human)	18:59899948-59904306:+	858	1222	969	481	321	532	15.3382	19.0471	20.7565	7.32381	6.60908	8.04732	18.3806	7.32674	1.32694	5.92258e-16	7.34683e-14	UP
ENSG00000148408	CACNA1B	calcium voltage-gated channel subunit alpha1 B [Source:HGNC Symbol;Acc:HGNC:1389]	GO:0032991|GO:0005215|GO:0007610|GO:0023052|GO:0005623|GO:0016020|GO:0009987|GO:0050896|GO:0005488|GO:0036094|GO:0042995|GO:0097159|GO:0022857|GO:0050794|GO:0006950|GO:0043167|GO:0051641|GO:0044297|GO:0071944|GO:0031224|GO:0007269|GO:0005515|GO:0005886|GO:0043234|GO:0007626|GO:0042391|GO:0008022|GO:0043025|GO:0006810|GO:0098797|GO:0043168|GO:0032940|GO:0001882|GO:0043169|GO:0007267|GO:0043005|GO:…	macromolecular complex|transporter activity|behavior|signaling|cell|membrane|cellular process|response to stimulus|binding|small molecule binding|cell projection|organic cyclic compound binding|transmembrane transporter activity|regulation of cellular process|response to stress|ion binding|cellular localization|cell body|cell periphery|intrinsic component of membrane|neurotransmitter secretion|pr…	K04849	voltage-dependent calcium channel N type alpha-1B[-]	hsa04010|hsa04020|hsa04723|hsa04728|hsa04726|hsa04725|hsa05032|hsa04727|hsa04721|hsa04930|hsa05033	MAPK signaling pathway - Homo sapiens (human)|Calcium signaling pathway - Homo sapiens (human)|Retrograde endocannabinoid signaling - Homo sapiens (human)|Dopaminergic synapse - Homo sapiens (human)|Serotonergic synapse - Homo sapiens (human)|Cholinergic synapse - Homo sapiens (human)|Morphine addiction - Homo sapiens (human)|GABAergic synapse - Homo sapiens (human)|Synaptic vesicle cycle - Homo …	9:137877789-138124624:+	83	92	62	315	188	298	0.395342	0.382079	0.353858	1.27794	1.03134	1.20106	0.377093	1.17011	-1.63366	7.08398e-16	8.69503e-14	DOWN
ENSG00000187678	SPRY4	sprouty RTK signaling antagonist 4 [Source:HGNC Symbol;Acc:HGNC:15533]	GO:0032502|GO:0023052|GO:0005623|GO:0016020|GO:0009987|GO:0008152|GO:0030054|GO:0050896|GO:0005488|GO:0051716|GO:0042995|GO:0009892|GO:0030055|GO:0048523|GO:0050794|GO:0043229|GO:0071704|GO:0044237|GO:0023051|GO:0043227|GO:0071944|GO:0023057|GO:0031252|GO:0005622|GO:0005515|GO:0005886|GO:0012505|GO:0048856|GO:0019222|GO:0007275|GO:0005924|GO:0005912|GO:0043231|GO:0005737|GO:0001726|GO:0009966|GO:…	developmental process|signaling|cell|membrane|cellular process|metabolic process|cell junction|response to stimulus|binding|cellular response to stimulus|cell projection|negative regulation of metabolic process|cell-substrate junction|negative regulation of cellular process|regulation of cellular process|intracellular organelle|organic substance metabolic process|cellular metabolic process|regula…	-	-	-	-	5:142310427-142326455:-	317	350	294	104	101	123	2.52998	2.43553	2.81155	0.706962	0.928382	0.830642	2.59235	0.821995	1.65706	7.6079e-16	9.28921e-14	UP
ENSG00000138448	ITGAV	integrin subunit alpha V [Source:HGNC Symbol;Acc:HGNC:6150]	GO:0040011|GO:0032502|GO:0040007|GO:0032991|GO:0005215|GO:0002376|GO:0023052|GO:0005623|GO:0016020|GO:0009987|GO:0005576|GO:0008152|GO:0030054|GO:0050896|GO:0005488|GO:1903561|GO:0051716|GO:0040013|GO:0042995|GO:0004872|GO:0009892|GO:0022857|GO:0050840|GO:0030055|GO:0048523|GO:0008283|GO:0050794|GO:0019882|GO:0040012|GO:0043229|GO:0051050|GO:0006950|GO:0016049|GO:0071704|GO:0050900|GO:0043167|GO:…	locomotion|developmental process|growth|macromolecular complex|transporter activity|immune system process|signaling|cell|membrane|cellular process|extracellular region|metabolic process|cell junction|response to stimulus|binding|extracellular vesicle|cellular response to stimulus|negative regulation of locomotion|cell projection|receptor activity|negative regulation of metabolic process|transmemb…	K06487	integrin alpha V[-]	hsa05200|hsa05165|hsa04151|hsa04145|hsa05163|hsa04514|hsa04810|hsa05205|hsa04510|hsa05418|hsa04919|hsa05222|hsa05414|hsa04512|hsa05410|hsa05412	Pathways in cancer - Homo sapiens (human)|Human papillomavirus infection - Homo sapiens (human)|PI3K-Akt signaling pathway - Homo sapiens (human)|Phagosome - Homo sapiens (human)|Human cytomegalovirus infection - Homo sapiens (human)|Cell adhesion molecules (CAMs) - Homo sapiens (human)|Regulation of actin cytoskeleton - Homo sapiens (human)|Proteoglycans in cancer - Homo sapiens (human)|Focal ad…	2:186590065-186680901:+	1076	1236	906	603	420	544	5.69275	5.7016	5.74355	2.71726	2.55921	2.43534	5.71263	2.5706	1.15205	7.65742e-16	9.30098e-14	UP
ENSG00000069956	MAPK6	mitogen-activated protein kinase 6 [Source:HGNC Symbol;Acc:HGNC:6879]	GO:0004871|GO:0023052|GO:0005623|GO:0009987|GO:0008152|GO:0050896|GO:0005488|GO:0003824|GO:0036094|GO:0051716|GO:0097159|GO:0050794|GO:0043229|GO:0005057|GO:0071704|GO:0043167|GO:0044237|GO:0043227|GO:0005622|GO:0005515|GO:0016740|GO:0007049|GO:0043168|GO:0001882|GO:0016772|GO:0043231|GO:0019899|GO:0005737|GO:0046983|GO:0007154|GO:0007165|GO:0004702|GO:0000166|GO:0019538|GO:0023014|GO:0000165|GO:…	signal transducer activity|signaling|cell|cellular process|metabolic process|response to stimulus|binding|catalytic activity|small molecule binding|cellular response to stimulus|organic cyclic compound binding|regulation of cellular process|intracellular organelle|receptor signaling protein activity|organic substance metabolic process|ion binding|cellular metabolic process|membrane-bounded organe…	K06855	mitogen-activated protein kinase 4/6[2.7.11.24]	hsa04657	IL-17 signaling pathway - Homo sapiens (human)	15:51952106-52067372:+	1862	2260	1755	1088	656	1195	14.3653	15.2024	16.2239	7.14939	5.82891	7.80109	15.2639	6.92646	1.13993	8.64065e-16	1.04409e-13	UP
ENSG00000149527	PLCH2	phospholipase C eta 2 [Source:HGNC Symbol;Acc:HGNC:29037]	GO:0004871|GO:0023052|GO:0005623|GO:0016020|GO:0009987|GO:0008152|GO:0050896|GO:0005488|GO:0003824|GO:0051716|GO:0050794|GO:0071704|GO:0009056|GO:0043167|GO:0044237|GO:0071944|GO:0016787|GO:0005622|GO:0005515|GO:0005886|GO:0044255|GO:0043647|GO:0016788|GO:0044281|GO:0019637|GO:0043169|GO:0005737|GO:0007154|GO:0006629|GO:0007165|GO:0046486|GO:0046872|GO:0016042|GO:0006066|GO:0016298|GO:0006796|GO:…	signal transducer activity|signaling|cell|membrane|cellular process|metabolic process|response to stimulus|binding|catalytic activity|cellular response to stimulus|regulation of cellular process|organic substance metabolic process|catabolic process|ion binding|cellular metabolic process|cell periphery|hydrolase activity|intracellular|protein binding|plasma membrane|cellular lipid metabolic proces…	K19006	phosphatidylinositol phospholipase C, eta[3.1.4.11]	hsa01100|hsa00562	Metabolic pathways - Homo sapiens (human)|Inositol phosphate metabolism - Homo sapiens (human)	1:2425980-2505530:+	208	159	104	624	377	627	0.652651	0.434995	0.391017	1.66766	1.36241	1.66471	0.492888	1.56492	-1.66676	1.05468e-15	1.26785e-13	DOWN
ENSG00000131747	TOP2A	DNA topoisomerase II alpha [Source:HGNC Symbol;Acc:HGNC:11989]	GO:0032502|GO:0032991|GO:0000003|GO:0002376|GO:0005623|GO:0048511|GO:0009987|GO:0022414|GO:0008152|GO:0050896|GO:0005488|GO:0003824|GO:0036094|GO:0042752|GO:0051716|GO:0097159|GO:0048523|GO:0044877|GO:0050794|GO:0043229|GO:0006807|GO:0006950|GO:0007623|GO:0044702|GO:0051321|GO:0071704|GO:0043167|GO:0008144|GO:0044237|GO:0016043|GO:0043227|GO:0016853|GO:0009893|GO:0016787|GO:0009058|GO:0005622|GO:…	developmental process|macromolecular complex|reproduction|immune system process|cell|rhythmic process|cellular process|reproductive process|metabolic process|response to stimulus|binding|catalytic activity|small molecule binding|regulation of circadian rhythm|cellular response to stimulus|organic cyclic compound binding|negative regulation of cellular process|macromolecular complex binding|regula…	K03164	DNA topoisomerase II[5.6.2.2]	hsa01524	Platinum drug resistance - Homo sapiens (human)	17:40388516-40417950:-	4004	4887	3868	2416	1179	2304	39.4285	41.9592	45.64	20.2636	13.3715	19.1978	42.3426	17.611	1.26564	1.15419e-15	1.37331e-13	UP
ENSG00000173237	C11orf86	chromosome 11 open reading frame 86 [Source:HGNC Symbol;Acc:HGNC:34442]	-	-	-	-	-	-	11:66975277-66977004:+	286	338	238	744	659	758	17.2894	17.8156	17.2399	38.3082	45.8826	38.7736	17.4483	40.9881	-1.23212	1.29892e-15	1.53767e-13	DOWN
ENSG00000203867	RBM20	RNA binding motif protein 20 [Source:HGNC Symbol;Acc:HGNC:27424]	GO:0032502|GO:0005623|GO:0009987|GO:0008152|GO:0005488|GO:0036094|GO:0097159|GO:0050794|GO:0043229|GO:0006807|GO:0071704|GO:0043167|GO:0044237|GO:0043227|GO:0009893|GO:0005622|GO:0048856|GO:0019222|GO:0007507|GO:0006725|GO:1901360|GO:0007275|GO:0003676|GO:0048513|GO:0034641|GO:0031325|GO:0046483|GO:0043231|GO:0043169|GO:0006139|GO:0000166|GO:0031323|GO:0010468|GO:0046872|GO:0003723|GO:0072358|GO:…	developmental process|cell|cellular process|metabolic process|binding|small molecule binding|organic cyclic compound binding|regulation of cellular process|intracellular organelle|nitrogen compound metabolic process|organic substance metabolic process|ion binding|cellular metabolic process|membrane-bounded organelle|positive regulation of metabolic process|intracellular|anatomical structure devel…	-	-	-	-	10:110644397-110839469:+	89	110	86	25	20	18	0.704197	0.758868	0.815356	0.16848	0.182253	0.120513	0.759474	0.157082	2.27348	1.33583e-15	1.57338e-13	UP
ENSG00000267530	LINC01836	long intergenic non-protein coding RNA 1836 [Source:HGNC Symbol;Acc:HGNC:52652]	-	-	-	-	-	-	19:782755-785080:+	52	64	58	275	199	204	2.42457	2.60182	3.24037	10.921	10.6863	8.0484	2.75559	9.88524	-1.84292	1.44862e-15	1.69765e-13	DOWN
ENSG00000143702	CEP170	centrosomal protein 170 [Source:HGNC Symbol;Acc:HGNC:28920]	GO:0005623|GO:0016020|GO:0005488|GO:0043229|GO:0043227|GO:0031224|GO:0005622|GO:0005515|GO:0012505|GO:0031090|GO:0005874|GO:0043231|GO:0005737|GO:0005635|GO:0031965|GO:0016021|GO:0005813|GO:0005815|GO:0005814|GO:0005856|GO:0005634|GO:0005819|GO:0015630	cell|membrane|binding|intracellular organelle|membrane-bounded organelle|intrinsic component of membrane|intracellular|protein binding|endomembrane system|organelle membrane|microtubule|intracellular membrane-bounded organelle|cytoplasm|nuclear envelope|nuclear membrane|integral component of membrane|centrosome|microtubule organizing center|centriole|cytoskeleton|nucleus|spindle|microtubule cytos…	-	-	-	-	1:243124428-243255348:-	694	799	619	379	212	336	2.13934	2.14751	2.2864	0.995091	0.752667	0.876417	2.19108	0.874725	1.32474	1.64196e-15	1.9146e-13	UP
ENSG00000006327	TNFRSF12A	TNF receptor superfamily member 12A [Source:HGNC Symbol;Acc:HGNC:18152]	GO:0040011|GO:0032502|GO:0040007|GO:0023052|GO:0005623|GO:0016020|GO:0009987|GO:0050896|GO:0005488|GO:0051716|GO:0042995|GO:0050794|GO:0006950|GO:0016049|GO:0009986|GO:0048870|GO:0023051|GO:0009653|GO:0016043|GO:0045927|GO:0007155|GO:0071944|GO:0040008|GO:0031252|GO:0031224|GO:0050793|GO:0048589|GO:0005515|GO:0005886|GO:0048856|GO:0048646|GO:0048514|GO:0045595|GO:0048468|GO:0051130|GO:0001568|GO:…	locomotion|developmental process|growth|signaling|cell|membrane|cellular process|response to stimulus|binding|cellular response to stimulus|cell projection|regulation of cellular process|response to stress|cell growth|cell surface|cell motility|regulation of signaling|anatomical structure morphogenesis|cellular component organization|positive regulation of growth|cell adhesion|cell periphery|regu…	K05149	tumor necrosis factor receptor superfamily member 12A[-]	hsa04060	Cytokine-cytokine receptor interaction - Homo sapiens (human)	16:3018445-3022383:+	2604	3036	1945	1403	1115	1272	53.4179	54.302	47.8088	24.5136	26.3432	22.0793	51.8429	24.312	1.09248	1.75134e-15	2.02475e-13	UP
ENSG00000182752	PAPPA	pappalysin 1 [Source:HGNC Symbol;Acc:HGNC:8602]	GO:0000003|GO:0009987|GO:0005576|GO:0022414|GO:0008152|GO:0005488|GO:0003824|GO:0071704|GO:0043167|GO:0044237|GO:0016787|GO:0043169|GO:0008233|GO:0007565|GO:0019538|GO:0046872|GO:0006508|GO:0044267|GO:0008237|GO:0004175|GO:0046914|GO:0008270|GO:0004222	reproduction|cellular process|extracellular region|reproductive process|metabolic process|binding|catalytic activity|organic substance metabolic process|ion binding|cellular metabolic process|hydrolase activity|cation binding|peptidase activity|female pregnancy|protein metabolic process|metal ion binding|proteolysis|cellular protein metabolic process|metallopeptidase activity|endopeptidase activi…	-	-	-	-	9:116153804-116402322:+	261	299	197	103	62	74	1.59828	1.59643	1.44551	0.53722	0.437272	0.383439	1.54674	0.452644	1.77278	1.80456e-15	2.07311e-13	UP
ENSG00000117020	AKT3	AKT serine/threonine kinase 3 [Source:HGNC Symbol;Acc:HGNC:393]	GO:0023052|GO:0005623|GO:0016020|GO:0009987|GO:0008152|GO:0050896|GO:0005488|GO:0003824|GO:0036094|GO:0051716|GO:0097159|GO:0050794|GO:0043229|GO:0071704|GO:0043167|GO:0044237|GO:0016043|GO:0043227|GO:0071944|GO:0005622|GO:0005515|GO:0005886|GO:0012505|GO:0016740|GO:0043168|GO:0001882|GO:0016772|GO:0043231|GO:0005737|GO:0007154|GO:0007165|GO:0000166|GO:0019538|GO:0005794|GO:0006996|GO:0035639|GO:…	signaling|cell|membrane|cellular process|metabolic process|response to stimulus|binding|catalytic activity|small molecule binding|cellular response to stimulus|organic cyclic compound binding|regulation of cellular process|intracellular organelle|organic substance metabolic process|ion binding|cellular metabolic process|cellular component organization|membrane-bounded organelle|cell periphery|int…	K04456	RAC serine/threonine-protein kinase[2.7.11.1]	hsa05200|hsa05165|hsa04151|hsa05166|hsa05169|hsa04010|hsa04218|hsa05163|hsa05164|hsa05170|hsa05152|hsa04014|hsa05167|hsa04024|hsa04062|hsa05145|hsa05205|hsa04510|hsa04015|hsa04380|hsa05225|hsa04932|hsa05161|hsa04150|hsa04022|hsa04915|hsa05160|hsa04630|hsa05224|hsa05226|hsa04072|hsa04261|hsa05162|hsa04210|hsa04910|hsa04550|hsa05418|hsa04728|hsa04371|hsa04068|hsa04926|hsa04611|hsa04071|hsa04140|hsa…	Pathways in cancer - Homo sapiens (human)|Human papillomavirus infection - Homo sapiens (human)|PI3K-Akt signaling pathway - Homo sapiens (human)|Human T-cell leukemia virus 1 infection - Homo sapiens (human)|Epstein-Barr virus infection - Homo sapiens (human)|MAPK signaling pathway - Homo sapiens (human)|Cellular senescence - Homo sapiens (human)|Human cytomegalovirus infection - Homo sapiens (h…	1:243488233-243851079:-	929	1068	745	489	305	499	4.85594	4.86741	4.66613	2.17706	1.83614	2.20704	4.79649	2.07342	1.20997	1.91949e-15	2.19433e-13	UP
ENSG00000071537	SEL1L	SEL1L adaptor subunit of ERAD E3 ubiquitin ligase [Source:HGNC Symbol;Acc:HGNC:10717]	GO:0032991|GO:0023052|GO:0005623|GO:0016020|GO:0009987|GO:0008152|GO:0050896|GO:0005488|GO:0051716|GO:0050794|GO:0043229|GO:0006950|GO:0042175|GO:0071704|GO:0009056|GO:0044237|GO:0051641|GO:0006457|GO:0043227|GO:0009058|GO:0031224|GO:0005622|GO:0005789|GO:0005515|GO:0043234|GO:0012505|GO:0031090|GO:0006486|GO:0036513|GO:0006810|GO:0033554|GO:0043231|GO:0005737|GO:0005975|GO:0000835|GO:0000502|GO:…	macromolecular complex|signaling|cell|membrane|cellular process|metabolic process|response to stimulus|binding|cellular response to stimulus|regulation of cellular process|intracellular organelle|response to stress|nuclear outer membrane-endoplasmic reticulum membrane network|organic substance metabolic process|catabolic process|cellular metabolic process|cellular localization|protein folding|mem…	K14026	SEL1 protein[-]	hsa04141	Protein processing in endoplasmic reticulum - Homo sapiens (human)	14:81471549-81533861:-	1373	1606	1198	838	517	807	9.19998	9.38276	9.61868	4.7826	3.98983	4.57553	9.40047	4.44932	1.07915	2.56976e-15	2.92339e-13	UP
ENSG00000074370	ATP2A3	ATPase sarcoplasmic/endoplasmic reticulum Ca2+ transporting 3 [Source:HGNC Symbol;Acc:HGNC:813]	GO:0005215|GO:0005623|GO:0016020|GO:0009987|GO:0008152|GO:0050896|GO:0005488|GO:0003824|GO:0036094|GO:0097159|GO:0022857|GO:0043229|GO:0006950|GO:0042175|GO:0043167|GO:0043227|GO:0071944|GO:0016787|GO:0031224|GO:0005622|GO:0005789|GO:0005515|GO:0005886|GO:0012505|GO:0031090|GO:0050817|GO:0006810|GO:0033017|GO:0043168|GO:0031095|GO:0001882|GO:0016817|GO:0005887|GO:0043231|GO:0043169|GO:0005737|GO:…	transporter activity|cell|membrane|cellular process|metabolic process|response to stimulus|binding|catalytic activity|small molecule binding|organic cyclic compound binding|transmembrane transporter activity|intracellular organelle|response to stress|nuclear outer membrane-endoplasmic reticulum membrane network|ion binding|membrane-bounded organelle|cell periphery|hydrolase activity|intrinsic com…	K05853	Ca2+ transporting ATPase, sarcoplasmic/endoplasmic reticulum[3.6.3.8]	hsa05010|hsa04020|hsa04022|hsa04972	Alzheimer disease - Homo sapiens (human)|Calcium signaling pathway - Homo sapiens (human)|cGMP-PKG signaling pathway - Homo sapiens (human)|Pancreatic secretion - Homo sapiens (human)	17:3923870-3964464:-	877	986	674	428	279	471	4.86217	4.76624	4.47747	2.02106	1.78148	2.20955	4.70196	2.00403	1.23036	2.80713e-15	3.17792e-13	UP
ENSG00000006611	USH1C	USH1 protein network component harmonin [Source:HGNC Symbol;Acc:HGNC:12597]	GO:0045202|GO:0005623|GO:0016020|GO:0009987|GO:0005488|GO:0042995|GO:0044877|GO:0043229|GO:0032420|GO:0045177|GO:0071944|GO:0005622|GO:0005515|GO:0005886|GO:0005929|GO:0005903|GO:0007049|GO:0022402|GO:0032421|GO:0050877|GO:0005737|GO:0032403|GO:0042592|GO:0001917|GO:0072372|GO:0045494|GO:0048871|GO:0001750|GO:0008092|GO:0005829|GO:0050905|GO:1903047|GO:0001894|GO:0017022|GO:0003779|GO:0044770|GO:…	synapse|cell|membrane|cellular process|binding|cell projection|macromolecular complex binding|intracellular organelle|stereocilium|apical part of cell|cell periphery|intracellular|protein binding|plasma membrane|cilium|brush border|cell cycle|cell cycle process|stereocilium bundle|neurological system process|cytoplasm|protein complex binding|homeostatic process|photoreceptor inner segment|primary…	-	-	-	-	11:17493895-17544416:-	1430	1626	957	3019	2341	3231	13.3471	13.2325	10.703	24.0004	25.1653	25.5177	12.4275	24.8944	-1.00228	3.22654e-15	3.63508e-13	DOWN
ENSG00000155304	HSPA13	heat shock protein family A (Hsp70) member 13 [Source:HGNC Symbol;Acc:HGNC:11375]	GO:0005623|GO:0005576|GO:0005488|GO:0036094|GO:1903561|GO:0097159|GO:0043229|GO:0043167|GO:0043227|GO:0005622|GO:0005515|GO:0012505|GO:0043168|GO:0001882|GO:0031982|GO:0043231|GO:0005737|GO:0005783|GO:0070062|GO:0000166|GO:0035639|GO:0001883|GO:0032549|GO:0017076|GO:0005524|GO:0030554	cell|extracellular region|binding|small molecule binding|extracellular vesicle|organic cyclic compound binding|intracellular organelle|ion binding|membrane-bounded organelle|intracellular|protein binding|endomembrane system|anion binding|nucleoside binding|vesicle|intracellular membrane-bounded organelle|cytoplasm|endoplasmic reticulum|extracellular exosome|nucleotide binding|purine ribonucleosid…	-	-	-	-	21:14371115-14383484:-	1219	1397	1026	663	382	703	20.5093	20.4933	20.6841	9.50088	7.40215	10.0081	20.5622	8.97039	1.19675	3.77003e-15	4.22697e-13	UP
ENSG00000181649	PHLDA2	pleckstrin homology like domain family A member 2 [Source:HGNC Symbol;Acc:HGNC:12385]	GO:0040011|GO:0032502|GO:0000003|GO:0005623|GO:0016020|GO:0009987|GO:0022414|GO:0008152|GO:0050794|GO:0040012|GO:0044702|GO:0071704|GO:0044237|GO:0003006|GO:0048870|GO:0009653|GO:0050793|GO:0005622|GO:0048856|GO:0019222|GO:0044262|GO:0001890|GO:0007275|GO:0048513|GO:0015980|GO:0044281|GO:0048608|GO:0005737|GO:0005975|GO:0006928|GO:0009887|GO:0051270|GO:0016477|GO:0008219|GO:0006091|GO:2000145|GO:…	locomotion|developmental process|reproduction|cell|membrane|cellular process|reproductive process|metabolic process|regulation of cellular process|regulation of locomotion|single organism reproductive process|organic substance metabolic process|cellular metabolic process|developmental process involved in reproduction|cell motility|anatomical structure morphogenesis|regulation of developmental pro…	-	-	-	-	11:2928273-2929455:-	1326	1541	1052	693	543	775	99.6335	100.956	94.7153	44.3506	46.9905	49.2737	98.435	46.8716	1.07046	4.57728e-15	5.1075e-13	UP
ENSG00000182578	CSF1R	colony stimulating factor 1 receptor [Source:HGNC Symbol;Acc:HGNC:2433]	GO:0040011|GO:0032502|GO:0032991|GO:0004871|GO:0002376|GO:0023052|GO:0005623|GO:0016020|GO:0009987|GO:0008152|GO:0050896|GO:0005488|GO:0003824|GO:0036094|GO:0051716|GO:0097159|GO:0004872|GO:0048523|GO:0008283|GO:0050794|GO:0040012|GO:0051050|GO:0006950|GO:0071704|GO:0043167|GO:0006955|GO:0009986|GO:0044237|GO:0051641|GO:0038023|GO:0048870|GO:0023051|GO:0040017|GO:0009653|GO:0016043|GO:0071944|GO:…	locomotion|developmental process|macromolecular complex|signal transducer activity|immune system process|signaling|cell|membrane|cellular process|metabolic process|response to stimulus|binding|catalytic activity|small molecule binding|cellular response to stimulus|organic cyclic compound binding|receptor activity|negative regulation of cellular process|cell proliferation|regulation of cellular pr…	K05090	macrophage colony-stimulating factor 1 receptor[2.7.10.1]	hsa05200|hsa04151|hsa04060|hsa04010|hsa04014|hsa04015|hsa05202|hsa04380|hsa04640|hsa05221	Pathways in cancer - Homo sapiens (human)|PI3K-Akt signaling pathway - Homo sapiens (human)|Cytokine-cytokine receptor interaction - Homo sapiens (human)|MAPK signaling pathway - Homo sapiens (human)|Ras signaling pathway - Homo sapiens (human)|Rap1 signaling pathway - Homo sapiens (human)|Transcriptional misregulation in cancer - Homo sapiens (human)|Osteoclast differentiation - Homo sapiens (hu…	5:150053291-150113372:-	134	134	98	389	375	383	1.44247	1.25769	1.26407	3.5666	4.64921	3.4886	1.32141	3.90147	-1.56194	4.80168e-15	5.33238e-13	DOWN
ENSG00000188015	S100A3	S100 calcium binding protein A3 [Source:HGNC Symbol;Acc:HGNC:10493]	GO:0005623|GO:0005488|GO:0043229|GO:0043167|GO:0043227|GO:0005622|GO:0043231|GO:0043169|GO:0005737|GO:0005730|GO:0046872|GO:0031981|GO:0005634|GO:0005509|GO:0046914|GO:0008270	cell|binding|intracellular organelle|ion binding|membrane-bounded organelle|intracellular|intracellular membrane-bounded organelle|cation binding|cytoplasm|nucleolus|metal ion binding|nuclear lumen|nucleus|calcium ion binding|transition metal ion binding|zinc ion binding	-	-	-	-	1:153547329-153549372:-	240	224	166	75	50	77	13.3605	10.8725	11.0729	3.55612	3.20575	3.62705	11.7687	3.46297	1.76487	4.84616e-15	5.35627e-13	UP
ENSG00000124788	ATXN1	ataxin 1 [Source:HGNC Symbol;Acc:HGNC:10548]	GO:0032991|GO:0005623|GO:0009987|GO:0008152|GO:0005488|GO:0097159|GO:0009892|GO:0048523|GO:0050794|GO:0043229|GO:0006807|GO:0071704|GO:0044237|GO:0051641|GO:0043227|GO:0009058|GO:0005622|GO:0005515|GO:0043234|GO:0019222|GO:0042802|GO:0042272|GO:0006725|GO:0008022|GO:0006810|GO:1901360|GO:0003676|GO:0034641|GO:0046483|GO:0043231|GO:0016234|GO:0005737|GO:0009890|GO:0006139|GO:0043621|GO:0051649|GO:…	macromolecular complex|cell|cellular process|metabolic process|binding|organic cyclic compound binding|negative regulation of metabolic process|negative regulation of cellular process|regulation of cellular process|intracellular organelle|nitrogen compound metabolic process|organic substance metabolic process|cellular metabolic process|cellular localization|membrane-bounded organelle|biosynthetic…	-	-	-	-	6:16299112-16761491:-	727	863	655	364	278	417	2.65767	2.75072	2.86914	1.13337	1.17047	1.2899	2.75918	1.19791	1.20371	4.90525e-15	5.39601e-13	UP
ENSG00000105255	FSD1	fibronectin type III and SPRY domain containing 1 [Source:HGNC Symbol;Acc:HGNC:13745]	GO:0005623|GO:0009987|GO:0005488|GO:0043229|GO:0009986|GO:0016043|GO:0043227|GO:0005622|GO:0005515|GO:0007049|GO:0022402|GO:0005874|GO:0043231|GO:0005737|GO:0051301|GO:0032154|GO:0006996|GO:1903047|GO:0005815|GO:0000278|GO:0007067|GO:0005856|GO:0005634|GO:0015630	cell|cellular process|binding|intracellular organelle|cell surface|cellular component organization|membrane-bounded organelle|intracellular|protein binding|cell cycle|cell cycle process|microtubule|intracellular membrane-bounded organelle|cytoplasm|cell division|cleavage furrow|organelle organization|mitotic cell cycle process|microtubule organizing center|mitotic cell cycle|mitotic nuclear divis…	-	-	-	-	19:4304600-4323843:+	123	113	90	33	22	24	1.34957	1.08102	1.18324	0.308394	0.278008	0.222821	1.20461	0.269741	2.15892	5.49867e-15	6.0204e-13	UP
ENSG00000185015	CA13	carbonic anhydrase 13 [Source:HGNC Symbol;Acc:HGNC:14914]	GO:0005623|GO:0009987|GO:0008152|GO:0005488|GO:0003824|GO:0043229|GO:0043209|GO:0016829|GO:0043167|GO:0044237|GO:0043227|GO:0005622|GO:0006810|GO:0044281|GO:0043231|GO:0043169|GO:0005737|GO:0006730|GO:0005829|GO:0046872|GO:0006811|GO:0016836|GO:0006820|GO:0015711|GO:0004089|GO:0046914|GO:0015701|GO:0008270	cell|cellular process|metabolic process|binding|catalytic activity|intracellular organelle|myelin sheath|lyase activity|ion binding|cellular metabolic process|membrane-bounded organelle|intracellular|transport|small molecule metabolic process|intracellular membrane-bounded organelle|cation binding|cytoplasm|one-carbon metabolic process|cytosol|metal ion binding|ion transport|hydro-lyase activity|…	K01672	carbonic anhydrase[4.2.1.1]	hsa00910	Nitrogen metabolism - Homo sapiens (human)	8:85220587-85284073:+	57	66	73	15	5	6	0.641387	0.647533	0.984269	0.143758	0.0647974	0.057129	0.75773	0.0885615	3.09693	5.59281e-15	6.09485e-13	UP
ENSG00000113441	LNPEP	leucyl and cystinyl aminopeptidase [Source:HGNC Symbol;Acc:HGNC:6656]	GO:0000003|GO:0002376|GO:0023052|GO:0005623|GO:0016020|GO:0009987|GO:0005576|GO:0022414|GO:0008152|GO:0050896|GO:0005488|GO:0003824|GO:0051716|GO:0033218|GO:0050794|GO:0019882|GO:0043229|GO:0006807|GO:0071704|GO:0009056|GO:0043167|GO:0044237|GO:0016043|GO:0043227|GO:0071944|GO:0016787|GO:0031224|GO:0005622|GO:0005515|GO:0005886|GO:0012505|GO:0031090|GO:0042277|GO:0019884|GO:0034641|GO:0031982|GO:…	reproduction|immune system process|signaling|cell|membrane|cellular process|extracellular region|reproductive process|metabolic process|response to stimulus|binding|catalytic activity|cellular response to stimulus|amide binding|regulation of cellular process|antigen processing and presentation|intracellular organelle|nitrogen compound metabolic process|organic substance metabolic process|cataboli…	K01257	cystinyl aminopeptidase[3.4.11.3]	hsa04614	Renin-angiotensin system - Homo sapiens (human)	5:96935394-97037515:+	829	956	774	435	300	490	3.54383	3.56324	3.96462	1.58384	1.47703	1.77242	3.69056	1.61109	1.1958	5.71354e-15	6.19746e-13	UP
ENSG00000173275	ZNF449	zinc finger protein 449 [Source:HGNC Symbol;Acc:HGNC:21039]	GO:0005623|GO:0009987|GO:0008152|GO:0001071|GO:0005488|GO:0097159|GO:0003700|GO:0050794|GO:0043229|GO:0006807|GO:0071704|GO:0043167|GO:0044237|GO:0043227|GO:0009058|GO:0005622|GO:0005515|GO:0019222|GO:0006725|GO:1901360|GO:0003676|GO:0034641|GO:0046483|GO:0043231|GO:0043169|GO:0006139|GO:0044249|GO:0031323|GO:0003677|GO:0010468|GO:0034645|GO:0046872|GO:0051252|GO:0010467|GO:0009059|GO:0016070|GO:…	cell|cellular process|metabolic process|nucleic acid binding transcription factor activity|binding|organic cyclic compound binding|transcription factor activity, sequence-specific DNA binding|regulation of cellular process|intracellular organelle|nitrogen compound metabolic process|organic substance metabolic process|ion binding|cellular metabolic process|membrane-bounded organelle|biosynthetic p…	-	-	-	-	X:135344796-135363152:+	188	254	219	67	55	84	2.33235	2.74751	3.25554	0.707969	0.785862	0.881796	2.77847	0.791875	1.81094	6.19824e-15	6.6921e-13	UP
ENSG00000128641	MYO1B	myosin IB [Source:HGNC Symbol;Acc:HGNC:7596]	GO:0032991|GO:0005623|GO:0016020|GO:0009987|GO:0005576|GO:0008152|GO:0005488|GO:0003824|GO:0036094|GO:1903561|GO:0042995|GO:0097159|GO:0044877|GO:0043229|GO:0043167|GO:0051641|GO:0016043|GO:0043227|GO:0008289|GO:0071944|GO:0016787|GO:0005622|GO:0005515|GO:0005886|GO:0043234|GO:0012505|GO:0031090|GO:0005903|GO:0006810|GO:0005884|GO:0043168|GO:0005543|GO:0001882|GO:0031982|GO:0016817|GO:0022607|GO:…	macromolecular complex|cell|membrane|cellular process|extracellular region|metabolic process|binding|catalytic activity|small molecule binding|extracellular vesicle|cell projection|organic cyclic compound binding|macromolecular complex binding|intracellular organelle|ion binding|cellular localization|cellular component organization|membrane-bounded organelle|lipid binding|cell periphery|hydrolase…	-	-	-	-	2:191245185-191425389:+	929	1151	829	530	341	551	5.0969	5.50598	5.44989	2.47669	2.15473	2.55796	5.35093	2.39646	1.15888	6.64457e-15	7.10816e-13	UP
ENSG00000158715	SLC45A3	solute carrier family 45 member 3 [Source:HGNC Symbol;Acc:HGNC:8642]	GO:0005215|GO:0016020|GO:0009987|GO:0022857|GO:0031224|GO:0006810|GO:0022891|GO:0055085|GO:0016021|GO:0015075|GO:0051119|GO:0008643|GO:0015293|GO:0008324|GO:0005351|GO:0008506|GO:0015770|GO:0015295	transporter activity|membrane|cellular process|transmembrane transporter activity|intrinsic component of membrane|transport|substrate-specific transmembrane transporter activity|transmembrane transport|integral component of membrane|ion transmembrane transporter activity|sugar transmembrane transporter activity|carbohydrate transport|symporter activity|cation transmembrane transporter activity|su…	K15379	solute carrier family 45, member 3[-]	hsa05206|hsa05202	MicroRNAs in cancer - Homo sapiens (human)|Transcriptional misregulation in cancer - Homo sapiens (human)	1:205657851-205680459:-	352	366	241	104	103	100	6.82293	6.18556	5.59743	1.71699	2.2994	1.64014	6.20197	1.88551	1.71777	7.40657e-15	7.81577e-13	UP
ENSG00000185658	BRWD1	bromodomain and WD repeat domain containing 1 [Source:HGNC Symbol;Acc:HGNC:12760]	GO:0032502|GO:0005623|GO:0009987|GO:0008152|GO:0005488|GO:0050794|GO:0043229|GO:0006807|GO:0071704|GO:0044237|GO:0009653|GO:0016043|GO:0043227|GO:0009058|GO:0050793|GO:0005622|GO:0005515|GO:0048856|GO:0019222|GO:0008360|GO:0006725|GO:1901360|GO:0034641|GO:0046483|GO:0051128|GO:0043231|GO:0005737|GO:0006139|GO:0048869|GO:0044249|GO:0031323|GO:0006996|GO:0005730|GO:0000902|GO:0010468|GO:0034645|GO:…	developmental process|cell|cellular process|metabolic process|binding|regulation of cellular process|intracellular organelle|nitrogen compound metabolic process|organic substance metabolic process|cellular metabolic process|anatomical structure morphogenesis|cellular component organization|membrane-bounded organelle|biosynthetic process|regulation of developmental process|intracellular|protein bi…	-	-	-	-	21:39184176-39321559:-	669	986	742	375	270	416	1.93852	2.49109	2.57627	0.925508	0.901065	1.01998	2.33529	0.94885	1.29935	7.60015e-15	7.94812e-13	UP
ENSG00000104067	TJP1	tight junction protein 1 [Source:HGNC Symbol;Acc:HGNC:11827]	GO:0032502|GO:0023052|GO:0005623|GO:0016020|GO:0009987|GO:0030054|GO:0050896|GO:0005488|GO:0051716|GO:0050794|GO:0043229|GO:0045177|GO:0005911|GO:0009653|GO:0016043|GO:0043227|GO:0071944|GO:0005622|GO:0005515|GO:0005886|GO:0048856|GO:0048646|GO:0001824|GO:0009888|GO:0048468|GO:0016323|GO:0016324|GO:0007275|GO:0050877|GO:0044291|GO:0097194|GO:0005912|GO:0001825|GO:0022607|GO:0043231|GO:0005737|GO:…	developmental process|signaling|cell|membrane|cellular process|cell junction|response to stimulus|binding|cellular response to stimulus|regulation of cellular process|intracellular organelle|apical part of cell|cell-cell junction|anatomical structure morphogenesis|cellular component organization|membrane-bounded organelle|cell periphery|intracellular|protein binding|plasma membrane|anatomical str…	K05701	tight junction protein 1[-]	hsa04530|hsa05132|hsa04540|hsa04520|hsa05120|hsa05110	Tight junction - Homo sapiens (human)|Salmonella infection - Homo sapiens (human)|Gap junction - Homo sapiens (human)|Adherens junction - Homo sapiens (human)|Epithelial cell signaling in Helicobacter pylori infection - Homo sapiens (human)|Vibrio cholerae infection - Homo sapiens (human)	15:29699367-29968865:-	1251	1511	1221	745	454	798	4.81977	5.07577	5.63673	2.44472	2.01453	2.6015	5.17742	2.35358	1.13738	7.99617e-15	8.32495e-13	UP
ENSG00000005020	SKAP2	src kinase associated phosphoprotein 2 [Source:HGNC Symbol;Acc:HGNC:15687]	GO:0002376|GO:0023052|GO:0005623|GO:0016020|GO:0009987|GO:0050896|GO:0005488|GO:0060090|GO:0051716|GO:0048523|GO:0008283|GO:0050794|GO:0045321|GO:0043229|GO:0006955|GO:0023051|GO:0016043|GO:0043227|GO:0071944|GO:0002684|GO:0005622|GO:0002682|GO:0005515|GO:0005886|GO:0035591|GO:0002757|GO:0042127|GO:0022607|GO:0043231|GO:0005737|GO:0001775|GO:0009966|GO:0030674|GO:0010646|GO:0050776|GO:0046649|GO:…	immune system process|signaling|cell|membrane|cellular process|response to stimulus|binding|binding, bridging|cellular response to stimulus|negative regulation of cellular process|cell proliferation|regulation of cellular process|leukocyte activation|intracellular organelle|immune response|regulation of signaling|cellular component organization|membrane-bounded organelle|cell periphery|positive r…	-	-	-	-	7:26667062-26995239:-	1042	1162	851	542	392	595	11.6575	11.3347	11.408	5.16463	5.05092	5.63255	11.4667	5.2827	1.11811	8.15871e-15	8.45641e-13	UP
ENSG00000185269	NOTUM	notum, palmitoleoyl-protein carboxylesterase [Source:HGNC Symbol;Acc:HGNC:27106]	GO:0023052|GO:0009987|GO:0005576|GO:0008152|GO:0050896|GO:0003824|GO:0051716|GO:0048523|GO:0050794|GO:0071704|GO:0009056|GO:0044237|GO:0023051|GO:0023057|GO:0016787|GO:0016788|GO:0009966|GO:0010646|GO:0007154|GO:0007165|GO:0009968|GO:0019538|GO:0030111|GO:0030178|GO:0007166|GO:0043412|GO:0030163|GO:0036211|GO:0042157|GO:0044267|GO:0052689|GO:0016055|GO:1990699|GO:0042159|GO:0006464|GO:1990697	signaling|cellular process|extracellular region|metabolic process|response to stimulus|catalytic activity|cellular response to stimulus|negative regulation of cellular process|regulation of cellular process|organic substance metabolic process|catabolic process|cellular metabolic process|regulation of signaling|negative regulation of signaling|hydrolase activity|hydrolase activity, acting on ester…	K19882	O-palmitoleoyl-L-serine hydrolase[3.1.1.98]	hsa04310	Wnt signaling pathway - Homo sapiens (human)	17:81952507-81961840:-	180	233	146	56	53	62	3.32808	3.75619	3.23457	0.881884	1.12862	0.969986	3.43961	0.993498	1.79166	8.28708e-15	8.55146e-13	UP
ENSG00000015568	RGPD5	RANBP2 like and GRIP domain containing 5 [Source:HGNC Symbol;Acc:HGNC:32418]	GO:0005623|GO:0005488|GO:0051641|GO:0005622|GO:0005515|GO:0006810|GO:0005737|GO:0045184|GO:0008104|GO:0051649|GO:0016192|GO:0072594|GO:0015031|GO:0046907|GO:0034613|GO:0000042|GO:0072600|GO:0033365|GO:0006605|GO:0048193|GO:0006886|GO:0034067|GO:0006891|GO:0000301	cell|binding|cellular localization|intracellular|protein binding|transport|cytoplasm|establishment of protein localization|protein localization|establishment of localization in cell|vesicle-mediated transport|establishment of protein localization to organelle|protein transport|intracellular transport|cellular protein localization|protein targeting to Golgi|establishment of protein localization to…	-	-	-	-	2:109792758-109857695:+	1188	1505	1081	737	415	701	4.47588	4.94387	4.88011	2.36501	1.80077	2.23476	4.76662	2.13351	1.15973	8.84448e-15	9.04659e-13	UP
ENSG00000069869	NEDD4	NEDD4 E3 ubiquitin protein ligase [Source:HGNC Symbol;Acc:HGNC:7727]	GO:0040011|GO:0032502|GO:0032991|GO:0002376|GO:0023052|GO:0005623|GO:0016020|GO:0009987|GO:0005576|GO:0008152|GO:0050896|GO:0005488|GO:0003824|GO:0036094|GO:1903561|GO:0051716|GO:0042995|GO:0044111|GO:0014854|GO:0009892|GO:0048523|GO:0050794|GO:0045321|GO:0043229|GO:0006807|GO:0051050|GO:0006950|GO:0071704|GO:0009056|GO:0043167|GO:0006955|GO:0009628|GO:0051051|GO:0044237|GO:0051641|GO:0023051|GO:…	locomotion|developmental process|macromolecular complex|immune system process|signaling|cell|membrane|cellular process|extracellular region|metabolic process|response to stimulus|binding|catalytic activity|small molecule binding|extracellular vesicle|cellular response to stimulus|cell projection|development involved in symbiotic interaction|response to inactivity|negative regulation of metabolic …	K10591	E3 ubiquitin-protein ligase NEDD4[2.3.2.26]	hsa05169|hsa04144|hsa04530|hsa04120	Epstein-Barr virus infection - Homo sapiens (human)|Endocytosis - Homo sapiens (human)|Tight junction - Homo sapiens (human)|Ubiquitin mediated proteolysis - Homo sapiens (human)	15:55826922-55993746:-	554	623	549	243	118	274	2.46931	2.42116	2.93212	0.922522	0.605754	1.0334	2.60753	0.853892	1.61056	9.98293e-15	1.01665e-12	UP
ENSG00000113594	LIFR	LIF receptor subunit alpha [Source:HGNC Symbol;Acc:HGNC:6597]	GO:0032502|GO:0032991|GO:0004871|GO:0023052|GO:0005623|GO:0016020|GO:0009987|GO:0005576|GO:0050896|GO:0005488|GO:1903561|GO:0051716|GO:0004872|GO:0048523|GO:0008283|GO:0050794|GO:0038023|GO:0009653|GO:0016043|GO:0043227|GO:0071944|GO:0031224|GO:0005515|GO:0005886|GO:0043234|GO:0048856|GO:0008284|GO:0042127|GO:0048468|GO:0019838|GO:0010941|GO:0007275|GO:0048513|GO:0005102|GO:0031982|GO:0005887|GO:…	developmental process|macromolecular complex|signal transducer activity|signaling|cell|membrane|cellular process|extracellular region|response to stimulus|binding|extracellular vesicle|cellular response to stimulus|receptor activity|negative regulation of cellular process|cell proliferation|regulation of cellular process|signaling receptor activity|anatomical structure morphogenesis|cellular comp…	K05058	leukemia inhibitory factor receptor[-]	hsa04060|hsa04630|hsa04550	Cytokine-cytokine receptor interaction - Homo sapiens (human)|JAK-STAT signaling pathway - Homo sapiens (human)|Signaling pathways regulating pluripotency of stem cells - Homo sapiens (human)	5:38474963-38608354:-	5879	7600	5692	3890	2112	3821	29.2613	32.9817	33.9467	16.4909	12.1069	16.0923	32.0632	14.8967	1.10593	1.06491e-14	1.07977e-12	UP
ENSG00000140262	TCF12	transcription factor 12 [Source:HGNC Symbol;Acc:HGNC:11623]	GO:0032502|GO:0032991|GO:0002376|GO:0005623|GO:0009987|GO:0008152|GO:0050896|GO:0001071|GO:0005488|GO:0097159|GO:0003700|GO:0050794|GO:0043229|GO:0006807|GO:0071704|GO:0006955|GO:0044237|GO:0000785|GO:0043227|GO:0009893|GO:0009058|GO:0050793|GO:0005622|GO:0005515|GO:0043234|GO:0048856|GO:0019222|GO:0042802|GO:0045595|GO:0006725|GO:0048468|GO:1901360|GO:0007275|GO:0003676|GO:0048513|GO:0034641|GO:…	developmental process|macromolecular complex|immune system process|cell|cellular process|metabolic process|response to stimulus|nucleic acid binding transcription factor activity|binding|organic cyclic compound binding|transcription factor activity, sequence-specific DNA binding|regulation of cellular process|intracellular organelle|nitrogen compound metabolic process|organic substance metabolic …	-	-	-	-	15:56918623-57299281:+	1640	1870	1648	915	589	1074	4.84108	4.81292	5.82905	2.30051	2.00245	2.68259	5.16102	2.32851	1.14825	1.20096e-14	1.20722e-12	UP
ENSG00000134072	CAMK1	calcium/calmodulin dependent protein kinase I [Source:HGNC Symbol;Acc:HGNC:1459]	GO:0032502|GO:0023052|GO:0005623|GO:0009987|GO:0008152|GO:0050896|GO:0005488|GO:0003824|GO:0036094|GO:0051716|GO:0097159|GO:0050794|GO:0043229|GO:0006807|GO:0051050|GO:0071704|GO:0043167|GO:0044237|GO:0051641|GO:0009653|GO:0016043|GO:0043227|GO:0009893|GO:0009058|GO:0050793|GO:0005622|GO:1903829|GO:0005515|GO:0016740|GO:0048856|GO:0048646|GO:0019222|GO:0060341|GO:0007049|GO:0006949|GO:0045595|GO:…	developmental process|signaling|cell|cellular process|metabolic process|response to stimulus|binding|catalytic activity|small molecule binding|cellular response to stimulus|organic cyclic compound binding|regulation of cellular process|intracellular organelle|nitrogen compound metabolic process|positive regulation of transport|organic substance metabolic process|ion binding|cellular metabolic pro…	K08794	calcium/calmodulin-dependent protein kinase I[2.7.11.17]	hsa04020|hsa04921|hsa04925|hsa05214	Calcium signaling pathway - Homo sapiens (human)|Oxytocin signaling pathway - Homo sapiens (human)|Aldosterone synthesis and secretion - Homo sapiens (human)|Glioma - Homo sapiens (human)	3:9757342-9769992:-	166	190	131	55	23	58	2.50877	2.50366	2.37229	0.707982	0.400343	0.741715	2.46158	0.61668	1.99699	1.30934e-14	1.30492e-12	UP
ENSG00000111897	SERINC1	serine incorporator 1 [Source:HGNC Symbol;Acc:HGNC:13464]	GO:0005215|GO:0005623|GO:0016020|GO:0009987|GO:0005576|GO:0008152|GO:0005488|GO:1903561|GO:0022857|GO:0043229|GO:0006807|GO:0042175|GO:0071704|GO:0044237|GO:0043227|GO:0071944|GO:0009893|GO:0009058|GO:0031224|GO:0005622|GO:0005789|GO:0005515|GO:0005886|GO:0012505|GO:0031090|GO:0019222|GO:0006575|GO:0044255|GO:0006810|GO:0006082|GO:0044281|GO:0031982|GO:0019637|GO:0043231|GO:0005737|GO:0006520|GO:…	transporter activity|cell|membrane|cellular process|extracellular region|metabolic process|binding|extracellular vesicle|transmembrane transporter activity|intracellular organelle|nitrogen compound metabolic process|nuclear outer membrane-endoplasmic reticulum membrane network|organic substance metabolic process|cellular metabolic process|membrane-bounded organelle|cell periphery|positive regulat…	-	-	-	-	6:122443354-122471822:-	1380	1763	1424	875	547	916	31.5668	35.1619	39.0304	17.0476	14.4107	17.7296	35.253	16.396	1.10441	1.96469e-14	1.94146e-12	UP
ENSG00000105866	SP4	Sp4 transcription factor [Source:HGNC Symbol;Acc:HGNC:11209]	GO:0005623|GO:0009987|GO:0005576|GO:0008152|GO:0001071|GO:0005488|GO:0000988|GO:0097159|GO:0003700|GO:0050794|GO:0043229|GO:0006807|GO:0071704|GO:0043167|GO:0044237|GO:0045171|GO:0000989|GO:0043227|GO:0009058|GO:0005622|GO:0005515|GO:0019222|GO:0003712|GO:0006725|GO:1901360|GO:0003676|GO:0034641|GO:0046483|GO:0043231|GO:0043169|GO:0005737|GO:0000981|GO:0006139|GO:0044249|GO:0031323|GO:0003713|GO:…	cell|cellular process|extracellular region|metabolic process|nucleic acid binding transcription factor activity|binding|transcription factor activity, protein binding|organic cyclic compound binding|transcription factor activity, sequence-specific DNA binding|regulation of cellular process|intracellular organelle|nitrogen compound metabolic process|organic substance metabolic process|ion binding|…	-	-	-	-	7:21428034-21514822:+	216	271	212	86	39	93	1.47069	1.6088	1.72959	0.498733	0.305828	0.535795	1.60303	0.446785	1.84315	2.70449e-14	2.64482e-12	UP
ENSG00000159792	PSKH1	protein serine kinase H1 [Source:HGNC Symbol;Acc:HGNC:9529]	GO:0032502|GO:0005623|GO:0016020|GO:0009987|GO:0008152|GO:0005488|GO:0003824|GO:0036094|GO:0097159|GO:0043229|GO:0042175|GO:0071704|GO:0043167|GO:0044237|GO:0043227|GO:0071944|GO:0005622|GO:0005789|GO:0005515|GO:0005886|GO:0012505|GO:0016740|GO:0048856|GO:0031090|GO:0007507|GO:0007275|GO:0048513|GO:0043168|GO:0001882|GO:0016772|GO:0043231|GO:0005737|GO:0007389|GO:0005783|GO:0000166|GO:0019538|GO:…	developmental process|cell|membrane|cellular process|metabolic process|binding|catalytic activity|small molecule binding|organic cyclic compound binding|intracellular organelle|nuclear outer membrane-endoplasmic reticulum membrane network|organic substance metabolic process|ion binding|cellular metabolic process|membrane-bounded organelle|cell periphery|intracellular|endoplasmic reticulum membran…	-	-	-	-	16:67893272-67929678:+	538	615	390	1184	921	1280	7.60697	7.58181	6.60748	14.2589	14.9981	15.3141	7.26542	14.857	-1.03203	2.71048e-14	2.64482e-12	DOWN
ENSG00000050405	LIMA1	LIM domain and actin binding 1 [Source:HGNC Symbol;Acc:HGNC:24636]	GO:0005623|GO:0016020|GO:0009987|GO:0030054|GO:0005488|GO:0030055|GO:0048523|GO:0044877|GO:0050794|GO:0043229|GO:0043167|GO:0009986|GO:0016043|GO:0071944|GO:0005622|GO:0005515|GO:0005886|GO:0005903|GO:0032535|GO:0005924|GO:0005912|GO:0051128|GO:0022607|GO:0043169|GO:0005737|GO:0032970|GO:0032403|GO:0008092|GO:0030030|GO:0030029|GO:0032154|GO:0006996|GO:0051017|GO:0046872|GO:0032956|GO:0007010|GO:…	cell|membrane|cellular process|cell junction|binding|cell-substrate junction|negative regulation of cellular process|macromolecular complex binding|regulation of cellular process|intracellular organelle|ion binding|cell surface|cellular component organization|cell periphery|intracellular|protein binding|plasma membrane|brush border|regulation of cellular component size|cell-substrate adherens jun…	-	-	-	-	12:50175788-50283546:-	2480	2968	3246	1336	661	1444	12.1117	12.6383	18.9953	5.55732	3.71796	5.96725	14.5818	5.08084	1.52103	3.05458e-14	2.96816e-12	UP
ENSG00000135932	CAB39	calcium binding protein 39 [Source:HGNC Symbol;Acc:HGNC:20292]	GO:0032991|GO:0023052|GO:0005623|GO:0009987|GO:0005576|GO:0008152|GO:0050896|GO:0005488|GO:0003824|GO:1903561|GO:0051716|GO:0048523|GO:0050794|GO:0006950|GO:0071704|GO:0009628|GO:0051051|GO:0044237|GO:0016043|GO:0043227|GO:0009893|GO:0030234|GO:0005622|GO:0005515|GO:0043234|GO:0016740|GO:0019222|GO:0051726|GO:0007049|GO:0006810|GO:0022402|GO:0008047|GO:0016772|GO:0031982|GO:0031325|GO:0033554|GO:…	macromolecular complex|signaling|cell|cellular process|extracellular region|metabolic process|response to stimulus|binding|catalytic activity|extracellular vesicle|cellular response to stimulus|negative regulation of cellular process|regulation of cellular process|response to stress|organic substance metabolic process|response to abiotic stimulus|negative regulation of transport|cellular metaboli…	K08272	calcium binding protein 39[-]	hsa04150|hsa04152	mTOR signaling pathway - Homo sapiens (human)|AMPK signaling pathway - Homo sapiens (human)	2:230712845-230821075:+	1320	1406	1205	798	485	765	12.3236	11.4451	13.4801	6.34559	5.21501	6.04336	12.4163	5.86799	1.0813	3.6308e-14	3.51344e-12	UP
ENSG00000106052	TAX1BP1	Tax1 binding protein 1 [Source:HGNC Symbol;Acc:HGNC:11575]	GO:0002376|GO:0023052|GO:0005623|GO:0009987|GO:0005576|GO:0008152|GO:0050896|GO:0005488|GO:1903561|GO:0051716|GO:0009892|GO:0048523|GO:0050794|GO:0006807|GO:0006950|GO:0071704|GO:0043167|GO:0006955|GO:0044237|GO:0023051|GO:0043227|GO:0009058|GO:0005622|GO:0005515|GO:0019222|GO:0001818|GO:0045087|GO:0006725|GO:1901360|GO:0010941|GO:0034641|GO:0006952|GO:0031982|GO:0046483|GO:0001817|GO:0043169|GO:…	immune system process|signaling|cell|cellular process|extracellular region|metabolic process|response to stimulus|binding|extracellular vesicle|cellular response to stimulus|negative regulation of metabolic process|negative regulation of cellular process|regulation of cellular process|nitrogen compound metabolic process|response to stress|organic substance metabolic process|ion binding|immune res…	K21347	Tax1-binding protein 1[-]	hsa04137	Mitophagy - animal - Homo sapiens (human)	7:27739331-27844564:+	2179	2636	2074	1284	656	1368	12.902	13.6086	14.7146	6.47542	4.47353	6.85388	13.7417	5.93427	1.21142	3.76052e-14	3.62393e-12	UP
ENSG00000168615	ADAM9	ADAM metallopeptidase domain 9 [Source:HGNC Symbol;Acc:HGNC:216]	GO:0040011|GO:0032502|GO:0002376|GO:0023052|GO:0005623|GO:0016020|GO:0009987|GO:0005576|GO:0008152|GO:0030054|GO:0050896|GO:0005488|GO:0003824|GO:1903561|GO:0051716|GO:0050840|GO:0030055|GO:0044877|GO:0050794|GO:0045321|GO:0040012|GO:0051050|GO:0006950|GO:0071704|GO:0009056|GO:0043167|GO:0009986|GO:0044237|GO:0051641|GO:0048870|GO:0023051|GO:0040017|GO:0009653|GO:0016043|GO:0051707|GO:0007155|GO:…	locomotion|developmental process|immune system process|signaling|cell|membrane|cellular process|extracellular region|metabolic process|cell junction|response to stimulus|binding|catalytic activity|extracellular vesicle|cellular response to stimulus|extracellular matrix binding|cell-substrate junction|macromolecular complex binding|regulation of cellular process|leukocyte activation|regulation of …	-	-	-	-	8:38996869-39105144:+	2476	2723	1856	1479	827	1369	14.4848	13.8892	13.0102	7.36944	5.57206	6.77669	13.7947	6.57273	1.06955	4.13775e-14	3.95478e-12	UP
ENSG00000269378	AC022149.1	integrin beta 1 pseudogene 1	-	-	-	-	-	-	19:14621634-14622242:-	2061	2596	1929	1329	853	1420	242.843	266.699	272.347	133.376	115.756	141.576	260.63	130.236	1.00087	4.24538e-14	4.04108e-12	UP
ENSG00000110888	CAPRIN2	caprin family member 2 [Source:HGNC Symbol;Acc:HGNC:21259]	GO:0032502|GO:0040007|GO:0032991|GO:0023052|GO:0005623|GO:0009987|GO:0008152|GO:0050896|GO:0005488|GO:0051716|GO:0097159|GO:0009892|GO:0048523|GO:0050794|GO:0043229|GO:0006807|GO:0016049|GO:0071704|GO:0044237|GO:0023051|GO:0045926|GO:0009653|GO:0016043|GO:0043227|GO:0040008|GO:0009893|GO:0009058|GO:0050793|GO:0005622|GO:0005515|GO:0043234|GO:0048856|GO:0019222|GO:0045595|GO:0006725|GO:0048468|GO:…	developmental process|growth|macromolecular complex|signaling|cell|cellular process|metabolic process|response to stimulus|binding|cellular response to stimulus|organic cyclic compound binding|negative regulation of metabolic process|negative regulation of cellular process|regulation of cellular process|intracellular organelle|nitrogen compound metabolic process|cell growth|organic substance meta…	-	-	-	-	12:30709552-30754951:-	420	528	334	207	123	197	1.76555	1.93524	1.68237	0.74115	0.595504	0.700729	1.79439	0.679128	1.40174	4.57086e-14	4.33322e-12	UP
ENSG00000166250	CLMP	CXADR like membrane protein [Source:HGNC Symbol;Acc:HGNC:24039]	GO:0032502|GO:0005623|GO:0016020|GO:0005576|GO:0030054|GO:0005488|GO:1903561|GO:0043229|GO:0009986|GO:0005911|GO:0043227|GO:0071944|GO:0031224|GO:0005622|GO:0005515|GO:0005886|GO:0048856|GO:0048565|GO:0035295|GO:0007275|GO:0005874|GO:0031982|GO:0005737|GO:0070062|GO:0016021|GO:0043296|GO:0055123|GO:0005881|GO:0005923|GO:0005856|GO:0015630	developmental process|cell|membrane|extracellular region|cell junction|binding|extracellular vesicle|intracellular organelle|cell surface|cell-cell junction|membrane-bounded organelle|cell periphery|intrinsic component of membrane|intracellular|protein binding|plasma membrane|anatomical structure development|digestive tract development|tube development|multicellular organism development|microtubu…	-	-	-	-	11:123069865-123195281:-	1293	1485	1081	724	464	809	14.838	14.8584	14.8643	7.07652	6.13258	7.85556	14.8536	7.02155	1.08095	4.60824e-14	4.33723e-12	UP
ENSG00000168685	IL7R	interleukin 7 receptor [Source:HGNC Symbol;Acc:HGNC:6024]	GO:0032502|GO:0040007|GO:0004871|GO:0002376|GO:0023052|GO:0005623|GO:0016020|GO:0009987|GO:0005576|GO:0008152|GO:0050896|GO:0005488|GO:0051716|GO:0002683|GO:0004872|GO:0008283|GO:0050794|GO:0045321|GO:0001909|GO:0006807|GO:0016049|GO:0071704|GO:0006955|GO:0003823|GO:0009986|GO:0044237|GO:0038023|GO:0009653|GO:0016043|GO:0007155|GO:0071944|GO:0009893|GO:0031224|GO:0002684|GO:0050793|GO:0002682|GO:…	developmental process|growth|signal transducer activity|immune system process|signaling|cell|membrane|cellular process|extracellular region|metabolic process|response to stimulus|binding|cellular response to stimulus|negative regulation of immune system process|receptor activity|cell proliferation|regulation of cellular process|leukocyte activation|leukocyte mediated cytotoxicity|nitrogen compoun…	K05072	interleukin 7 receptor[-]	hsa05200|hsa04151|hsa04060|hsa04640|hsa04630|hsa04068|hsa05340	Pathways in cancer - Homo sapiens (human)|PI3K-Akt signaling pathway - Homo sapiens (human)|Cytokine-cytokine receptor interaction - Homo sapiens (human)|Hematopoietic cell lineage - Homo sapiens (human)|JAK-STAT signaling pathway - Homo sapiens (human)|FoxO signaling pathway - Homo sapiens (human)|Primary immunodeficiency - Homo sapiens (human)	5:35852695-35879603:+	114	112	84	33	13	31	0.855146	0.732521	0.755017	0.21084	0.112315	0.196762	0.780895	0.173306	2.17181	4.70873e-14	4.41014e-12	UP
ENSG00000262877	AC110285.2	novel transcript	-	-	-	-	-	-	17:81388126-81390256:-	78	122	80	338	209	327	2.82822	3.85698	3.47578	10.4385	8.72799	10.0327	3.38699	9.73309	-1.52289	4.96239e-14	4.62911e-12	DOWN
ENSG00000104093	DMXL2	Dmx like 2 [Source:HGNC Symbol;Acc:HGNC:2938]	GO:0045202|GO:0005623|GO:0016020|GO:0005576|GO:0030054|GO:0005488|GO:0030672|GO:0008021|GO:0043229|GO:0043227|GO:0005615|GO:0005622|GO:0005515|GO:0012505|GO:0031090|GO:0031982|GO:0043231|GO:0030133|GO:0019899|GO:0005737|GO:0012506|GO:0030658|GO:0031410|GO:0016023|GO:0070382|GO:0031988|GO:0030659|GO:0051020|GO:0031267|GO:0017016|GO:0017137	synapse|cell|membrane|extracellular region|cell junction|binding|synaptic vesicle membrane|synaptic vesicle|intracellular organelle|membrane-bounded organelle|extracellular space|intracellular|protein binding|endomembrane system|organelle membrane|vesicle|intracellular membrane-bounded organelle|transport vesicle|enzyme binding|cytoplasm|vesicle membrane|transport vesicle membrane|cytoplasmic ves…	-	-	-	-	15:51447711-51622833:-	685	854	677	403	247	405	2.27837	2.47663	2.69815	1.14168	0.946192	1.13983	2.48438	1.0759	1.20734	6.07057e-14	5.61793e-12	UP
ENSG00000113369	ARRDC3	arrestin domain containing 3 [Source:HGNC Symbol;Acc:HGNC:29263]	GO:0040011|GO:0032502|GO:0007610|GO:0023052|GO:0005623|GO:0016020|GO:0009987|GO:0008152|GO:0050896|GO:0005488|GO:0051716|GO:0040013|GO:0009892|GO:0031987|GO:0048521|GO:0050794|GO:0040012|GO:0043229|GO:0071704|GO:0044237|GO:0050795|GO:0023051|GO:0043227|GO:0071944|GO:0009893|GO:0005622|GO:0005515|GO:0005886|GO:0012505|GO:0007626|GO:0048856|GO:0019222|GO:0009888|GO:0007275|GO:0048513|GO:0005102|GO:…	locomotion|developmental process|behavior|signaling|cell|membrane|cellular process|metabolic process|response to stimulus|binding|cellular response to stimulus|negative regulation of locomotion|negative regulation of metabolic process|locomotion involved in locomotory behavior|negative regulation of behavior|regulation of cellular process|regulation of locomotion|intracellular organelle|organic s…	-	-	-	-	5:91368724-91383359:-	741	930	670	442	294	418	7.82633	8.56429	8.47925	3.97618	3.57631	3.73566	8.28996	3.76272	1.13959	6.29038e-14	5.77551e-12	UP
ENSG00000119397	CNTRL	centriolin [Source:HGNC Symbol;Acc:HGNC:1858]	GO:0005623|GO:0016020|GO:0009987|GO:0005488|GO:0043229|GO:0016043|GO:0005622|GO:0005515|GO:0007049|GO:0022402|GO:0005737|GO:0051301|GO:0006996|GO:0005829|GO:0005813|GO:1903047|GO:0005815|GO:0044770|GO:0000278|GO:0005856|GO:0000086|GO:0044772|GO:0015630	cell|membrane|cellular process|binding|intracellular organelle|cellular component organization|intracellular|protein binding|cell cycle|cell cycle process|cytoplasm|cell division|organelle organization|cytosol|centrosome|mitotic cell cycle process|microtubule organizing center|cell cycle phase transition|mitotic cell cycle|cytoskeleton|G2/M transition of mitotic cell cycle|mitotic cell cycle phas…	-	-	-	-	9:121074863-121177610:+	326	394	307	158	80	151	1.87879	1.97982	2.12003	0.775571	0.531007	0.736359	1.99288	0.680979	1.54917	6.59102e-14	6.02781e-12	UP
ENSG00000257093	DENND11	DENN domain containing 11 [Source:HGNC Symbol;Acc:HGNC:29472]	-	-	-	-	-	-	7:141656728-141702153:-	315	305	260	78	22	96	2.69796	2.27768	2.66834	0.569013	0.217017	0.695742	2.548	0.493924	2.367	6.6663e-14	6.07285e-12	UP
ENSG00000105048	TNNT1	troponin T1, slow skeletal type [Source:HGNC Symbol;Acc:HGNC:11948]	GO:0032991|GO:0005623|GO:0009987|GO:0050896|GO:0005488|GO:0043229|GO:0005622|GO:0005515|GO:0043234|GO:0030017|GO:0005737|GO:0003012|GO:0006928|GO:0008092|GO:0045932|GO:0030029|GO:0005861|GO:0014733|GO:0005829|GO:0006936|GO:0005865|GO:0005523|GO:0030048|GO:0090257|GO:0031014|GO:0043292|GO:0005856|GO:0050881|GO:0006941|GO:0015629|GO:0070252|GO:0030016|GO:0006937|GO:0003009|GO:0030049|GO:0014883|GO:…	macromolecular complex|cell|cellular process|response to stimulus|binding|intracellular organelle|intracellular|protein binding|protein complex|sarcomere|cytoplasm|muscle system process|movement of cell or subcellular component|cytoskeletal protein binding|negative regulation of muscle contraction|actin filament-based process|troponin complex|regulation of skeletal muscle adaptation|cytosol|muscl…	-	-	-	-	19:55132794-55149354:-	611	661	456	250	191	313	10.338	9.75141	9.24494	3.6028	3.72202	4.48119	9.77813	3.93533	1.31307	6.75303e-14	6.12791e-12	UP
ENSG00000099377	HSD3B7	hydroxy-delta-5-steroid dehydrogenase, 3 beta- and steroid delta-isomerase 7 [Source:HGNC Symbol;Acc:HGNC:18324]	GO:0005623|GO:0016020|GO:0009987|GO:0008152|GO:0005488|GO:0003824|GO:0016491|GO:0043229|GO:0042175|GO:0071704|GO:0044237|GO:0043227|GO:0009058|GO:0031224|GO:0005622|GO:0005789|GO:0005515|GO:0012505|GO:0031090|GO:1901360|GO:0006082|GO:0044281|GO:0016614|GO:0043231|GO:0005737|GO:0016229|GO:0006629|GO:0005783|GO:0016021|GO:0044249|GO:0055114|GO:0016616|GO:0008202|GO:0008610|GO:0008206|GO:0003854|GO:…	cell|membrane|cellular process|metabolic process|binding|catalytic activity|oxidoreductase activity|intracellular organelle|nuclear outer membrane-endoplasmic reticulum membrane network|organic substance metabolic process|cellular metabolic process|membrane-bounded organelle|biosynthetic process|intrinsic component of membrane|intracellular|endoplasmic reticulum membrane|protein binding|endomembr…	K12408	cholest-5-ene-3beta,7alpha-diol 3beta-dehydrogenase[1.1.1.181]	hsa01100|hsa00120	Metabolic pathways - Homo sapiens (human)|Primary bile acid biosynthesis - Homo sapiens (human)	16:30985207-30989152:+	80	88	66	275	219	237	1.15528	1.10802	1.14204	3.38246	3.64241	2.89599	1.13512	3.30695	-1.54266	7.01463e-14	6.34063e-12	DOWN
ENSG00000132356	PRKAA1	protein kinase AMP-activated catalytic subunit alpha 1 [Source:HGNC Symbol;Acc:HGNC:9376]	GO:0032502|GO:0032991|GO:0023052|GO:0005623|GO:0048511|GO:0016020|GO:0009987|GO:0008152|GO:0050896|GO:0005488|GO:0003824|GO:0036094|GO:0042752|GO:0051716|GO:0097159|GO:0009892|GO:0014823|GO:0048523|GO:0044877|GO:0008283|GO:0050794|GO:0043229|GO:0006807|GO:0006950|GO:0007623|GO:0071704|GO:0009056|GO:0043167|GO:0009628|GO:0051051|GO:0044237|GO:0006914|GO:0045177|GO:0023051|GO:0016043|GO:0043227|GO:…	developmental process|macromolecular complex|signaling|cell|rhythmic process|membrane|cellular process|metabolic process|response to stimulus|binding|catalytic activity|small molecule binding|regulation of circadian rhythm|cellular response to stimulus|organic cyclic compound binding|negative regulation of metabolic process|response to activity|negative regulation of cellular process|macromolecul…	K07198	5';-AMP-activated protein kinase, catalytic alpha subunit[2.7.11.11]	hsa04151|hsa04714|hsa04530|hsa04932|hsa04150|hsa04921|hsa04910|hsa05418|hsa04371|hsa04068|hsa04140|hsa04152|hsa04931|hsa04922|hsa04211|hsa05410|hsa04920|hsa04213|hsa04710	PI3K-Akt signaling pathway - Homo sapiens (human)|Thermogenesis - Homo sapiens (human)|Tight junction - Homo sapiens (human)|Non-alcoholic fatty liver disease (NAFLD) - Homo sapiens (human)|mTOR signaling pathway - Homo sapiens (human)|Oxytocin signaling pathway - Homo sapiens (human)|Insulin signaling pathway - Homo sapiens (human)|Fluid shear stress and atherosclerosis - Homo sapiens (human)|Ap…	5:40759379-40798374:-	2020	2476	1865	1184	778	1414	16.0077	17.1079	17.7092	7.99158	7.10076	9.48152	16.9416	8.19129	1.04841	7.44533e-14	6.70396e-12	UP
ENSG00000185813	PCYT2	phosphate cytidylyltransferase 2, ethanolamine [Source:HGNC Symbol;Acc:HGNC:8756]	GO:0005623|GO:0016020|GO:0009987|GO:0008152|GO:0003824|GO:0043229|GO:0042175|GO:0071704|GO:0044237|GO:0043227|GO:0009058|GO:0005622|GO:0005789|GO:0012505|GO:0016740|GO:0031090|GO:0044255|GO:0044281|GO:0016772|GO:0019637|GO:0043231|GO:0005737|GO:0006629|GO:0005783|GO:0044249|GO:0008654|GO:0046486|GO:0006796|GO:0008610|GO:0016779|GO:0006644|GO:0046474|GO:0006650|GO:0006646|GO:0046337|GO:0004306	cell|membrane|cellular process|metabolic process|catalytic activity|intracellular organelle|nuclear outer membrane-endoplasmic reticulum membrane network|organic substance metabolic process|cellular metabolic process|membrane-bounded organelle|biosynthetic process|intracellular|endoplasmic reticulum membrane|endomembrane system|transferase activity|organelle membrane|cellular lipid metabolic proc…	K00967	ethanolamine-phosphate cytidylyltransferase[2.7.7.14]	hsa01100|hsa00564|hsa00440	Metabolic pathways - Homo sapiens (human)|Glycerophospholipid metabolism - Homo sapiens (human)|Phosphonate and phosphinate metabolism - Homo sapiens (human)	17:81900965-81911464:-	227	282	214	616	499	627	1.21161	1.31236	1.36865	2.80041	3.0675	2.83176	1.29754	2.89989	-1.16022	9.20261e-14	8.25439e-12	DOWN
ENSG00000150054	MPP7	membrane palmitoylated protein 7 [Source:HGNC Symbol;Acc:HGNC:26542]	GO:0032991|GO:0005198|GO:0023052|GO:0005623|GO:0016020|GO:0009987|GO:0030054|GO:0050896|GO:0005488|GO:0060090|GO:0051716|GO:0050794|GO:0044089|GO:0032947|GO:0023051|GO:0005911|GO:0016043|GO:0071944|GO:0005515|GO:0005886|GO:0043234|GO:0035591|GO:0051130|GO:0098797|GO:0005912|GO:0051128|GO:0022607|GO:0009966|GO:0046983|GO:0019904|GO:0010646|GO:0008104|GO:0007163|GO:0007154|GO:0007165|GO:0009967|GO:…	macromolecular complex|structural molecule activity|signaling|cell|membrane|cellular process|cell junction|response to stimulus|binding|binding, bridging|cellular response to stimulus|regulation of cellular process|positive regulation of cellular component biogenesis|protein complex scaffold|regulation of signaling|cell-cell junction|cellular component organization|cell periphery|protein binding|…	-	-	-	-	10:28050993-28334486:-	313	395	289	160	103	126	2.20153	2.4224	2.43568	0.958527	0.834385	0.749901	2.3532	0.847604	1.47316	1.04581e-13	9.30893e-12	UP
ENSG00000282955	RABL6	-	GO:0023052|GO:0009987|GO:0050896|GO:0005488|GO:0036094|GO:0051716|GO:0097159|GO:0050794|GO:0043167|GO:0006810|GO:0043168|GO:0001882|GO:0045184|GO:0008104|GO:0007154|GO:0007165|GO:0000166|GO:0035639|GO:0001883|GO:0015031|GO:0032549|GO:0035556|GO:0017076|GO:0032561|GO:0005525|GO:0007264|GO:0019001	signaling|cellular process|response to stimulus|binding|small molecule binding|cellular response to stimulus|organic cyclic compound binding|regulation of cellular process|ion binding|transport|anion binding|nucleoside binding|establishment of protein localization|protein localization|cell communication|signal transduction|nucleotide binding|purine ribonucleoside triphosphate binding|purine nucle…	-	-	-	-	9:136808197-136840522:+	0	0	0	20	22	21	0	0	0	0.557385	0.829079	0.581423	0	0.655962	#NAME?	1.07738e-13	9.55347e-12	DOWN
ENSG00000165733	BMS1	BMS1 ribosome biogenesis factor [Source:HGNC Symbol;Acc:HGNC:23505]	GO:0005623|GO:0009987|GO:0005488|GO:0036094|GO:0097159|GO:0043229|GO:0043167|GO:0016043|GO:0043227|GO:0005622|GO:0003676|GO:0043168|GO:0001882|GO:0022607|GO:0043231|GO:0000166|GO:0022613|GO:0006996|GO:0005730|GO:0003723|GO:0035639|GO:0001883|GO:0042254|GO:0032549|GO:0022618|GO:0031981|GO:0070925|GO:0017076|GO:0005634|GO:0034622|GO:0042255|GO:0005524|GO:0030554|GO:0044822	cell|cellular process|binding|small molecule binding|organic cyclic compound binding|intracellular organelle|ion binding|cellular component organization|membrane-bounded organelle|intracellular|nucleic acid binding|anion binding|nucleoside binding|cellular component assembly|intracellular membrane-bounded organelle|nucleotide binding|ribonucleoprotein complex biogenesis|organelle organization|nuc…	K14569	ribosome biogenesis protein BMS1[-]	hsa03008	Ribosome biogenesis in eukaryotes - Homo sapiens (human)	10:42782801-42834937:+	1364	1657	1177	783	506	903	12.6244	13.3717	13.0531	6.1725	5.39379	7.07188	13.0164	6.21272	1.06703	1.09812e-13	9.70045e-12	UP
ENSG00000132688	NES	nestin [Source:HGNC Symbol;Acc:HGNC:7756]	GO:0032502|GO:0005198|GO:0005623|GO:0009987|GO:0008152|GO:0005488|GO:0009892|GO:0048523|GO:0044877|GO:0008283|GO:0050794|GO:0043229|GO:0009653|GO:0016043|GO:0005622|GO:0005515|GO:0048856|GO:0019222|GO:0008284|GO:0042127|GO:0007049|GO:0045103|GO:0022402|GO:0051130|GO:0010941|GO:0007275|GO:0048513|GO:0051128|GO:0007420|GO:0005882|GO:0051098|GO:0005737|GO:0060322|GO:0007423|GO:0032403|GO:0048568|GO:…	developmental process|structural molecule activity|cell|cellular process|metabolic process|binding|negative regulation of metabolic process|negative regulation of cellular process|macromolecular complex binding|cell proliferation|regulation of cellular process|intracellular organelle|anatomical structure morphogenesis|cellular component organization|intracellular|protein binding|anatomical struct…	-	-	-	-	1:156668763-156677397:-	473	629	435	270	175	219	6.10672	7.08053	6.72944	2.96903	2.60215	2.39245	6.6389	2.65455	1.32248	1.1493e-13	1.01143e-11	UP
ENSG00000260266	PPIAP46	peptidylprolyl isomerase A pseudogene 46 [Source:HGNC Symbol;Acc:HGNC:53670]	-	-	-	-	-	-	15:74350768-74364620:+	2	1	5	46	23	54	0.030259	0.0131929	0.0906613	0.592883	0.400849	0.691427	0.0447044	0.56172	-3.65136	1.2206e-13	1.07014e-11	DOWN
ENSG00000179630	LACC1	laccase domain containing 1 [Source:HGNC Symbol;Acc:HGNC:26789]	-	-	-	-	-	-	13:43879284-43893932:+	184	204	147	77	45	57	1.7063	1.64943	1.63341	0.60818	0.480615	0.447265	1.66305	0.51202	1.69956	1.27374e-13	1.11255e-11	UP
ENSG00000139926	FRMD6	FERM domain containing 6 [Source:HGNC Symbol;Acc:HGNC:19839]	GO:0032502|GO:0005623|GO:0016020|GO:0009987|GO:0030054|GO:0005488|GO:0050794|GO:0043229|GO:0051641|GO:0005911|GO:0009653|GO:0016043|GO:0071944|GO:0005622|GO:0005515|GO:0005886|GO:0048856|GO:0009888|GO:0048468|GO:0005737|GO:0032970|GO:0006928|GO:0008104|GO:0048869|GO:0030029|GO:0043296|GO:0000902|GO:0002064|GO:0030048|GO:0000904|GO:0034613|GO:0060429|GO:0030154|GO:0005856|GO:0070252|GO:0030855|GO:…	developmental process|cell|membrane|cellular process|cell junction|binding|regulation of cellular process|intracellular organelle|cellular localization|cell-cell junction|anatomical structure morphogenesis|cellular component organization|cell periphery|intracellular|protein binding|plasma membrane|anatomical structure development|tissue development|cell development|cytoplasm|regulation of actin f…	K16822	FERM domain-containing protein 6[-]	hsa04390|hsa04392	Hippo signaling pathway - Homo sapiens (human)|Hippo signaling pathway - multiple species - Homo sapiens (human)	14:51489100-51730727:+	206	225	162	48	40	86	0.658177	0.626796	0.620201	0.130622	0.147192	0.232502	0.635058	0.170105	1.90046	1.28112e-13	1.11481e-11	UP
ENSG00000167700	MFSD3	major facilitator superfamily domain containing 3 [Source:HGNC Symbol;Acc:HGNC:25157]	GO:0005215|GO:0016020|GO:0009987|GO:0022857|GO:0031224|GO:0006810|GO:0022891|GO:0055085|GO:0016021|GO:0008521|GO:0051181|GO:0006811|GO:0015075|GO:0006820|GO:0015711|GO:0015293|GO:0015992|GO:0006812|GO:0008324|GO:0015876|GO:0015672|GO:0015295	transporter activity|membrane|cellular process|transmembrane transporter activity|intrinsic component of membrane|transport|substrate-specific transmembrane transporter activity|transmembrane transport|integral component of membrane|acetyl-CoA transporter activity|cofactor transport|ion transport|ion transmembrane transporter activity|anion transport|organic anion transport|symporter activity|pro…	-	-	-	-	8:144509074-144511213:+	277	308	248	742	508	695	4.42591	4.29083	4.74806	10.0979	9.34834	9.39634	4.48827	9.61418	-1.09901	1.31204e-13	1.13748e-11	DOWN
ENSG00000143324	XPR1	xenotropic and polytropic retrovirus receptor 1 [Source:HGNC Symbol;Acc:HGNC:12827]	GO:0040011|GO:0004871|GO:0023052|GO:0005623|GO:0016020|GO:0009987|GO:0050896|GO:0051716|GO:0004872|GO:0050794|GO:0043229|GO:0038023|GO:0051707|GO:0043227|GO:0071944|GO:0009607|GO:0009605|GO:0031224|GO:0005622|GO:0005886|GO:0012505|GO:0016032|GO:0001618|GO:0005887|GO:0043231|GO:0004888|GO:0005737|GO:0042592|GO:0009615|GO:0019725|GO:0031226|GO:0007154|GO:0007165|GO:0016021|GO:0005794|GO:0051701|GO:…	locomotion|signal transducer activity|signaling|cell|membrane|cellular process|response to stimulus|cellular response to stimulus|receptor activity|regulation of cellular process|intracellular organelle|signaling receptor activity|response to other organism|membrane-bounded organelle|cell periphery|response to biotic stimulus|response to external stimulus|intrinsic component of membrane|intracell…	-	-	-	-	1:180632004-180890251:+	736	991	705	296	307	431	4.28853	5.03469	4.92223	1.46902	2.06023	2.125	4.74849	1.88475	1.33309	1.3723e-13	1.18531e-11	UP
ENSG00000280832	GSEC	G-quadruplex forming sequence containing lncRNA [Source:HGNC Symbol;Acc:HGNC:48645]	-	-	-	-	-	-	11:126340889-126355587:-	178	209	153	477	350	512	3.30816	3.38673	3.40721	7.55072	7.49173	8.0517	3.36737	7.69805	-1.19287	1.42081e-13	1.22268e-11	DOWN
ENSG00000013588	GPRC5A	G protein-coupled receptor class C group 5 member A [Source:HGNC Symbol;Acc:HGNC:9836]	GO:0004871|GO:0023052|GO:0005623|GO:0016020|GO:0009987|GO:0005576|GO:0008152|GO:0050896|GO:0005488|GO:1903561|GO:0051716|GO:0004872|GO:0009892|GO:0048523|GO:0050794|GO:0043229|GO:0071704|GO:0044237|GO:0038023|GO:0023051|GO:0043227|GO:0071944|GO:0023057|GO:0031224|GO:0005622|GO:0005515|GO:0005886|GO:0031090|GO:0019222|GO:0031982|GO:0005887|GO:0043231|GO:0004888|GO:0005737|GO:0012506|GO:0009966|GO:…	signal transducer activity|signaling|cell|membrane|cellular process|extracellular region|metabolic process|response to stimulus|binding|extracellular vesicle|cellular response to stimulus|receptor activity|negative regulation of metabolic process|negative regulation of cellular process|regulation of cellular process|intracellular organelle|organic substance metabolic process|cellular metabolic pr…	-	-	-	-	12:12890782-12917937:+	6516	7871	5687	4466	2974	3363	41.3742	43.576	43.2687	24.153	21.7489	18.0687	42.7396	21.3235	1.00313	2.42105e-13	2.05314e-11	UP
ENSG00000079335	CDC14A	cell division cycle 14A [Source:HGNC Symbol;Acc:HGNC:1718]	GO:0032502|GO:0005623|GO:0009987|GO:0008152|GO:0005488|GO:0003824|GO:0048523|GO:0008283|GO:0050794|GO:0043229|GO:0071704|GO:0044237|GO:0009653|GO:0016043|GO:0043227|GO:0016787|GO:0005622|GO:0005515|GO:0048856|GO:0048646|GO:0051726|GO:0007049|GO:0022402|GO:0051302|GO:0016788|GO:0051128|GO:0022607|GO:0045786|GO:0043231|GO:0005737|GO:0030030|GO:0051301|GO:0048869|GO:0007017|GO:0019538|GO:0006996|GO:…	developmental process|cell|cellular process|metabolic process|binding|catalytic activity|negative regulation of cellular process|cell proliferation|regulation of cellular process|intracellular organelle|organic substance metabolic process|cellular metabolic process|anatomical structure morphogenesis|cellular component organization|membrane-bounded organelle|hydrolase activity|intracellular|protei…	K06639	cell division cycle 14[3.1.3.16 3.1.3.48]	hsa04110	Cell cycle - Homo sapiens (human)	1:100345025-100520277:+	148	196	121	59	31	58	1.35201	1.56115	1.32448	0.459063	0.326154	0.448334	1.41255	0.411184	1.78044	2.45701e-13	2.07608e-11	UP
ENSG00000108021	TASOR2	transcription activation suppressor family member 2 [Source:HGNC Symbol;Acc:HGNC:23484]	GO:0005623|GO:0005488|GO:0043229|GO:0043227|GO:0005622|GO:0005515|GO:0043231|GO:0005737|GO:0031981|GO:0005654|GO:0005634	cell|binding|intracellular organelle|membrane-bounded organelle|intracellular|protein binding|intracellular membrane-bounded organelle|cytoplasm|nuclear lumen|nucleoplasm|nucleus	-	-	-	-	10:5684838-5763740:+	1839	2192	1644	1144	607	1166	9.09765	9.4549	9.74522	4.82034	3.45847	4.88088	9.43259	4.38656	1.10456	2.49491e-13	2.1005e-11	UP
ENSG00000205583	STAG3L1	stromal antigen 3-like 1 (pseudogene) [Source:HGNC Symbol;Acc:HGNC:33852]	-	-	-	-	-	-	7:75359194-75395383:+	300	345	239	784	514	725	8.36006	8.38254	7.98047	18.6084	16.4968	17.0954	8.24102	17.4002	-1.07821	2.54481e-13	2.1348e-11	DOWN
ENSG00000160471	COX6B2	cytochrome c oxidase subunit 6B2 [Source:HGNC Symbol;Acc:HGNC:24380]	GO:0009055|GO:0005215|GO:0005623|GO:0016020|GO:0009987|GO:0005488|GO:0003824|GO:0022857|GO:0016491|GO:0043229|GO:0043227|GO:0004129|GO:0005622|GO:0005515|GO:0031090|GO:0019866|GO:0006810|GO:0043231|GO:0005737|GO:0005758|GO:0031966|GO:0022891|GO:0015002|GO:0055085|GO:0030061|GO:0005740|GO:0006811|GO:0015075|GO:0005743|GO:0005739|GO:0034220|GO:0098655|GO:0015992|GO:0006812|GO:0008324|GO:1902600|GO:…	electron carrier activity|transporter activity|cell|membrane|cellular process|binding|catalytic activity|transmembrane transporter activity|oxidoreductase activity|intracellular organelle|membrane-bounded organelle|cytochrome-c oxidase activity|intracellular|protein binding|organelle membrane|organelle inner membrane|transport|intracellular membrane-bounded organelle|cytoplasm|mitochondrial inter…	K02267	cytochrome c oxidase subunit 6b[-]	hsa01100|hsa04714|hsa05016|hsa05010|hsa04932|hsa05012|hsa00190|hsa04260	Metabolic pathways - Homo sapiens (human)|Thermogenesis - Homo sapiens (human)|Huntington disease - Homo sapiens (human)|Alzheimer disease - Homo sapiens (human)|Non-alcoholic fatty liver disease (NAFLD) - Homo sapiens (human)|Parkinson disease - Homo sapiens (human)|Oxidative phosphorylation - Homo sapiens (human)|Cardiac muscle contraction - Homo sapiens (human)	19:55349306-55354814:-	61	97	45	11	11	13	0.541462	0.75072	0.478619	0.0831642	0.112455	0.0976438	0.590267	0.0977543	2.59414	2.74302e-13	2.28464e-11	UP
ENSG00000183785	TUBA8	tubulin alpha 8 [Source:HGNC Symbol;Acc:HGNC:12410]	GO:0005198|GO:0005623|GO:0016020|GO:0009987|GO:0008152|GO:0005488|GO:0003824|GO:0036094|GO:0005200|GO:0097159|GO:0043229|GO:0043167|GO:0016787|GO:0031224|GO:0005622|GO:0043168|GO:0005874|GO:0001882|GO:0016817|GO:0005737|GO:0000166|GO:0016021|GO:0007017|GO:0035639|GO:0001883|GO:0016818|GO:0032549|GO:0017076|GO:0005856|GO:0032561|GO:0015630|GO:0005525|GO:0019001|GO:0016462|GO:0017111|GO:0003924	structural molecule activity|cell|membrane|cellular process|metabolic process|binding|catalytic activity|small molecule binding|structural constituent of cytoskeleton|organic cyclic compound binding|intracellular organelle|ion binding|hydrolase activity|intrinsic component of membrane|intracellular|anion binding|microtubule|nucleoside binding|hydrolase activity, acting on acid anhydrides|cytoplas…	K07374	tubulin alpha[-]	hsa04145|hsa04530|hsa04210|hsa04540|hsa05130	Phagosome - Homo sapiens (human)|Tight junction - Homo sapiens (human)|Apoptosis - Homo sapiens (human)|Gap junction - Homo sapiens (human)|Pathogenic Escherichia coli infection - Homo sapiens (human)	22:18110331-18146554:+	3	1	7	41	38	45	0.0421916	0.0122596	0.117947	0.491054	0.615416	0.535432	0.057466	0.547301	-3.25155	2.88036e-13	2.3905e-11	DOWN
ENSG00000007376	RPUSD1	RNA pseudouridine synthase domain containing 1 [Source:HGNC Symbol;Acc:HGNC:14173]	GO:0005623|GO:0009987|GO:0008152|GO:0005488|GO:0003824|GO:0097159|GO:0043229|GO:0006807|GO:0071704|GO:0044237|GO:0043227|GO:0016853|GO:0019239|GO:0005622|GO:0006725|GO:1901360|GO:0003676|GO:0016866|GO:0034641|GO:0046483|GO:0043231|GO:0005737|GO:0006139|GO:0003723|GO:0043412|GO:0009982|GO:0005739|GO:0010467|GO:0016070|GO:0006396|GO:0034660|GO:0009451|GO:0006400|GO:0006399|GO:0001522|GO:0008033|GO:…	cell|cellular process|metabolic process|binding|catalytic activity|organic cyclic compound binding|intracellular organelle|nitrogen compound metabolic process|organic substance metabolic process|cellular metabolic process|membrane-bounded organelle|isomerase activity|deaminase activity|intracellular|cellular aromatic compound metabolic process|organic cyclic compound metabolic process|nucleic aci…	-	-	-	-	16:784974-788397:-	359	537	392	1024	967	1073	3.05948	3.99021	4.00296	7.43288	9.49134	7.73757	3.68422	8.2206	-1.15788	2.95914e-13	2.44716e-11	DOWN
ENSG00000172831	CES2	carboxylesterase 2 [Source:HGNC Symbol;Acc:HGNC:1864]	GO:0005623|GO:0009987|GO:0005576|GO:0008152|GO:0050896|GO:0003824|GO:0051716|GO:0043229|GO:0009056|GO:0044237|GO:0043227|GO:0016787|GO:0005615|GO:0005622|GO:0012505|GO:0009410|GO:0016788|GO:0044281|GO:0043231|GO:0019213|GO:0005737|GO:0005783|GO:0006805|GO:0071466|GO:0047374|GO:0005788|GO:0052689	cell|cellular process|extracellular region|metabolic process|response to stimulus|catalytic activity|cellular response to stimulus|intracellular organelle|catabolic process|cellular metabolic process|membrane-bounded organelle|hydrolase activity|extracellular space|intracellular|endomembrane system|response to xenobiotic stimulus|hydrolase activity, acting on ester bonds|small molecule metabolic …	K03927	carboxylesterase 2[3.1.1.1 3.1.1.84 3.1.1.56]	hsa00983	Drug metabolism - other enzymes - Homo sapiens (human)	16:66934444-66945096:+	424	523	401	1052	853	1009	2.23845	2.40742	2.5367	4.73044	5.18655	4.50739	2.39419	4.80813	-1.00594	3.19419e-13	2.63222e-11	DOWN
ENSG00000025796	SEC63	SEC63 homolog, protein translocation regulator [Source:HGNC Symbol;Acc:HGNC:21082]	GO:0032502|GO:0023052|GO:0005623|GO:0016020|GO:0009987|GO:0008152|GO:0050896|GO:0005488|GO:0051716|GO:0097159|GO:0004872|GO:0050794|GO:0043229|GO:0006807|GO:0006950|GO:0042175|GO:0071704|GO:0044237|GO:0051641|GO:0016043|GO:0043227|GO:0031224|GO:0005622|GO:0005789|GO:0005515|GO:0012505|GO:0048856|GO:0031090|GO:0006810|GO:0007275|GO:0003676|GO:0048513|GO:0033554|GO:0043231|GO:0005737|GO:0045184|GO:…	developmental process|signaling|cell|membrane|cellular process|metabolic process|response to stimulus|binding|cellular response to stimulus|organic cyclic compound binding|receptor activity|regulation of cellular process|intracellular organelle|nitrogen compound metabolic process|response to stress|nuclear outer membrane-endoplasmic reticulum membrane network|organic substance metabolic process|c…	K09540	translocation protein SEC63[-]	hsa04141|hsa03060	Protein processing in endoplasmic reticulum - Homo sapiens (human)|Protein export - Homo sapiens (human)	6:107867756-107958189:-	2188	2589	1934	1381	775	1435	14.1331	14.5811	14.9689	7.5978	5.76554	7.84321	14.561	7.06885	1.04257	3.23517e-13	2.6566e-11	UP
ENSG00000233392	AC104809.2	novel transcript	-	-	-	-	-	-	2:240954617-240967451:-	10	8	9	57	53	58	0.219512	0.15312	0.236723	1.06569	1.33992	1.07729	0.203118	1.16097	-2.51493	3.26713e-13	2.67343e-11	DOWN
ENSG00000161405	IKZF3	IKAROS family zinc finger 3 [Source:HGNC Symbol;Acc:HGNC:13178]	GO:0032502|GO:0002376|GO:0005623|GO:0016020|GO:0009987|GO:0008152|GO:0001071|GO:0005488|GO:0097159|GO:0003700|GO:0008283|GO:0050794|GO:0045321|GO:0043229|GO:0006807|GO:0071704|GO:0043167|GO:0044237|GO:0043227|GO:0071944|GO:0009893|GO:0009058|GO:0050793|GO:0005622|GO:0002682|GO:0002520|GO:0005515|GO:0005886|GO:0048856|GO:0019222|GO:0042802|GO:0042127|GO:1903706|GO:0045595|GO:0006725|GO:0070661|GO:…	developmental process|immune system process|cell|membrane|cellular process|metabolic process|nucleic acid binding transcription factor activity|binding|organic cyclic compound binding|transcription factor activity, sequence-specific DNA binding|cell proliferation|regulation of cellular process|leukocyte activation|intracellular organelle|nitrogen compound metabolic process|organic substance metab…	-	-	-	-	17:39757715-39864188:-	143	164	116	52	20	51	0.469967	0.469941	0.456808	0.14556	0.0757008	0.141826	0.465572	0.121029	1.94366	3.36446e-13	2.74344e-11	UP
ENSG00000172915	NBEA	neurobeachin [Source:HGNC Symbol;Acc:HGNC:7648]	GO:0005623|GO:0016020|GO:0005488|GO:0043229|GO:0043227|GO:0071944|GO:0005622|GO:0005515|GO:0005886|GO:0012505|GO:0043231|GO:0019899|GO:0005737|GO:0008104|GO:0005794|GO:0005829|GO:0005802|GO:0019900|GO:0019901	cell|membrane|binding|intracellular organelle|membrane-bounded organelle|cell periphery|intracellular|protein binding|plasma membrane|endomembrane system|intracellular membrane-bounded organelle|enzyme binding|cytoplasm|protein localization|Golgi apparatus|cytosol|trans-Golgi network|kinase binding|protein kinase binding	-	-	-	-	13:34942287-35673022:+	145	136	120	47	21	49	0.676957	0.553603	0.671301	0.186893	0.112915	0.19357	0.633953	0.164459	1.94665	3.41642e-13	2.77611e-11	UP
ENSG00000198363	ASPH	aspartate beta-hydroxylase [Source:HGNC Symbol;Acc:HGNC:757]	GO:0032502|GO:0009055|GO:0032991|GO:0005198|GO:0023052|GO:0005623|GO:0016020|GO:0009987|GO:0008152|GO:0050896|GO:0005488|GO:0003824|GO:0051716|GO:0048523|GO:0051606|GO:0008283|GO:0016491|GO:0050794|GO:0043229|GO:0006807|GO:0051050|GO:0042175|GO:0071704|GO:0043167|GO:0044237|GO:0051641|GO:0023051|GO:0009653|GO:0016043|GO:0043227|GO:0071944|GO:0009893|GO:0009058|GO:0031224|GO:0008307|GO:0005622|GO:…	developmental process|electron carrier activity|macromolecular complex|structural molecule activity|signaling|cell|membrane|cellular process|metabolic process|response to stimulus|binding|catalytic activity|cellular response to stimulus|negative regulation of cellular process|detection of stimulus|cell proliferation|oxidoreductase activity|regulation of cellular process|intracellular organelle|ni…	-	-	-	-	8:61500556-61714640:-	3694	5766	3634	2273	1938	2473	7.51016	10.221	8.85278	3.936	4.53789	4.2543	8.86133	4.24273	1.06253	3.6156e-13	2.91762e-11	UP
ENSG00000204388	HSPA1B	heat shock protein family A (Hsp70) member 1B [Source:HGNC Symbol;Acc:HGNC:5233]	GO:0040011|GO:0032991|GO:0002376|GO:0023052|GO:0005623|GO:0009987|GO:0005576|GO:0008152|GO:0030054|GO:0050896|GO:0005488|GO:0003824|GO:0036094|GO:0051716|GO:0097159|GO:0004872|GO:0009892|GO:0030055|GO:0048523|GO:0050794|GO:0043229|GO:0006807|GO:0006950|GO:0071704|GO:0043167|GO:0006955|GO:0009628|GO:0044237|GO:0023051|GO:0016043|GO:0006457|GO:0043227|GO:0023057|GO:0009893|GO:0016787|GO:0009058|GO:…	locomotion|macromolecular complex|immune system process|signaling|cell|cellular process|extracellular region|metabolic process|cell junction|response to stimulus|binding|catalytic activity|small molecule binding|cellular response to stimulus|organic cyclic compound binding|receptor activity|negative regulation of metabolic process|cell-substrate junction|negative regulation of cellular process|re…	K03283	heat shock 70kDa protein 1/2/6/8[-]	hsa04612|hsa04010|hsa04144|hsa05164|hsa05145|hsa04141|hsa03040|hsa04915|hsa05162|hsa04213|hsa05134	Antigen processing and presentation - Homo sapiens (human)|MAPK signaling pathway - Homo sapiens (human)|Endocytosis - Homo sapiens (human)|Influenza A - Homo sapiens (human)|Toxoplasmosis - Homo sapiens (human)|Protein processing in endoplasmic reticulum - Homo sapiens (human)|Spliceosome - Homo sapiens (human)|Estrogen signaling pathway - Homo sapiens (human)|Measles - Homo sapiens (human)|Long…	6:31827735-31830255:+	453	550	358	977	898	1128	12.8941	13.6497	12.2101	23.686	29.4386	27.1677	12.918	26.7641	-1.05092	3.65331e-13	2.93789e-11	DOWN
ENSG00000232010	DNMT3L-AS1	DNMT3L antisense RNA 1 [Source:HGNC Symbol;Acc:HGNC:40189]	-	-	-	-	-	-	21:44250813-44251520:+	2	4	9	46	41	53	0.274356	0.478475	1.47963	5.37562	6.47886	6.15311	0.744155	6.00253	-3.0119	3.79301e-13	3.03976e-11	DOWN
ENSG00000090530	P3H2	prolyl 3-hydroxylase 2 [Source:HGNC Symbol;Acc:HGNC:19317]	GO:0031012|GO:0005623|GO:0009987|GO:0005576|GO:0008152|GO:0005488|GO:0003824|GO:0005604|GO:0036094|GO:0048523|GO:0008283|GO:0016491|GO:0050794|GO:0043229|GO:0005578|GO:0071704|GO:0043167|GO:0044237|GO:0016043|GO:0030246|GO:0043227|GO:0005622|GO:0005515|GO:0012505|GO:0048029|GO:0042127|GO:0051213|GO:0043168|GO:0043062|GO:0043231|GO:0043169|GO:0005737|GO:0016705|GO:0043177|GO:0019842|GO:0044236|GO:…	extracellular matrix|cell|cellular process|extracellular region|metabolic process|binding|catalytic activity|basement membrane|small molecule binding|negative regulation of cellular process|cell proliferation|oxidoreductase activity|regulation of cellular process|intracellular organelle|proteinaceous extracellular matrix|organic substance metabolic process|ion binding|cellular metabolic process|c…	-	-	-	-	3:189956728-190122437:-	258	296	261	121	85	108	2.2003	2.20101	2.66714	0.878927	0.834892	0.779362	2.35615	0.831061	1.50341	3.93319e-13	3.1413e-11	UP
ENSG00000197147	LRRC8B	leucine rich repeat containing 8 VRAC subunit B [Source:HGNC Symbol;Acc:HGNC:30692]	GO:0005623|GO:0016020|GO:0005488|GO:0071944|GO:0031224|GO:0005515|GO:0005886|GO:0006810|GO:0016021|GO:0006811	cell|membrane|binding|cell periphery|intrinsic component of membrane|protein binding|plasma membrane|transport|integral component of membrane|ion transport	-	-	-	-	1:89524836-89597864:+	205	352	215	100	69	76	0.970525	1.45299	1.21964	0.403232	0.376228	0.304449	1.21439	0.361303	1.74895	4.00788e-13	3.19002e-11	UP
ENSG00000182568	SATB1	SATB homeobox 1 [Source:HGNC Symbol;Acc:HGNC:10541]	GO:0032502|GO:0032991|GO:0002376|GO:0005623|GO:0009987|GO:0008152|GO:0050896|GO:0001071|GO:0005488|GO:0032259|GO:0097159|GO:0009892|GO:0003700|GO:0048523|GO:0044877|GO:0008283|GO:0050794|GO:0045321|GO:0043229|GO:0006807|GO:0071704|GO:0044237|GO:0000785|GO:0016043|GO:0007155|GO:0043227|GO:0009605|GO:0009058|GO:0005622|GO:0002520|GO:0005515|GO:0048856|GO:0019222|GO:0016032|GO:0016337|GO:0006725|GO:…	developmental process|macromolecular complex|immune system process|cell|cellular process|metabolic process|response to stimulus|nucleic acid binding transcription factor activity|binding|methylation|organic cyclic compound binding|negative regulation of metabolic process|transcription factor activity, sequence-specific DNA binding|negative regulation of cellular process|macromolecular complex bin…	-	-	-	-	3:18345387-18445588:-	45	73	40	2	9	8	0.154161	0.218048	0.1642	0.00583657	0.0355088	0.0231915	0.178803	0.0215123	3.05514	4.07142e-13	3.22958e-11	UP
ENSG00000112379	ARFGEF3	ARFGEF family member 3 [Source:HGNC Symbol;Acc:HGNC:21213]	GO:0023052|GO:0005623|GO:0016020|GO:0009987|GO:0008152|GO:0050896|GO:0005488|GO:0051716|GO:0009892|GO:0048523|GO:0050794|GO:0043229|GO:0071704|GO:0044237|GO:0023051|GO:0043227|GO:0009893|GO:0031224|GO:0005622|GO:0012505|GO:0005085|GO:0031090|GO:0019222|GO:0031982|GO:0043231|GO:0030133|GO:0005737|GO:0012506|GO:0009966|GO:0030658|GO:0010646|GO:0005086|GO:0043085|GO:0007154|GO:0044092|GO:0007165|GO:…	signaling|cell|membrane|cellular process|metabolic process|response to stimulus|binding|cellular response to stimulus|negative regulation of metabolic process|negative regulation of cellular process|regulation of cellular process|intracellular organelle|organic substance metabolic process|cellular metabolic process|regulation of signaling|membrane-bounded organelle|positive regulation of metaboli…	-	-	-	-	6:138161921-138344663:+	898	1159	873	581	402	502	4.33138	4.87418	5.04553	2.38688	2.23318	2.04883	4.75036	2.22296	1.09555	4.62344e-13	3.65502e-11	UP
ENSG00000157985	AGAP1	ArfGAP with GTPase domain, ankyrin repeat and PH domain 1 [Source:HGNC Symbol;Acc:HGNC:16922]	GO:0023052|GO:0005623|GO:0016020|GO:0009987|GO:0008152|GO:0050896|GO:0005488|GO:0036094|GO:0051716|GO:0097159|GO:0050794|GO:0043167|GO:0008289|GO:0009893|GO:0030234|GO:0005622|GO:0005515|GO:0019222|GO:0006810|GO:0043168|GO:0008047|GO:0005543|GO:0001882|GO:0043169|GO:0005737|GO:0045184|GO:0043085|GO:0008104|GO:0007154|GO:0007165|GO:0050790|GO:0000166|GO:0005096|GO:0046872|GO:0035639|GO:0051345|GO:…	signaling|cell|membrane|cellular process|metabolic process|response to stimulus|binding|small molecule binding|cellular response to stimulus|organic cyclic compound binding|regulation of cellular process|ion binding|lipid binding|positive regulation of metabolic process|enzyme regulator activity|intracellular|protein binding|regulation of metabolic process|transport|anion binding|enzyme activator…	K12491	Arf-GAP with GTPase, ANK repeat and PH domain-containing protein 1/3[-]	hsa04144	Endocytosis - Homo sapiens (human)	2:235494089-236131800:+	1018	1040	885	2144	1581	3058	3.56788	3.17808	3.71662	6.40017	6.38179	9.06884	3.48753	7.2836	-1.06245	4.83092e-13	3.80614e-11	DOWN
ENSG00000168944	CEP120	centrosomal protein 120 [Source:HGNC Symbol;Acc:HGNC:26690]	GO:0032502|GO:0005623|GO:0009987|GO:0005488|GO:0008283|GO:0050794|GO:0043229|GO:0051641|GO:0016043|GO:0005622|GO:0005515|GO:0048856|GO:0007049|GO:0051640|GO:0008022|GO:0022402|GO:0007275|GO:0048513|GO:0030900|GO:0007420|GO:0005737|GO:0032886|GO:0060322|GO:0021987|GO:0032880|GO:0008104|GO:0061351|GO:0021543|GO:0048869|GO:0021537|GO:0007017|GO:0006996|GO:0005813|GO:0007010|GO:0007417|GO:0005815|GO:…	developmental process|cell|cellular process|binding|cell proliferation|regulation of cellular process|intracellular organelle|cellular localization|cellular component organization|intracellular|protein binding|anatomical structure development|cell cycle|organelle localization|protein C-terminus binding|cell cycle process|multicellular organism development|animal organ development|forebrain develo…	-	-	-	-	5:123344885-123423592:-	470	564	394	245	179	242	2.83864	2.97002	2.85135	1.26033	1.24513	1.23674	2.88667	1.2474	1.21048	4.97573e-13	3.90676e-11	UP
ENSG00000198146	ZNF770	zinc finger protein 770 [Source:HGNC Symbol;Acc:HGNC:26061]	GO:0005623|GO:0009987|GO:0008152|GO:0001071|GO:0005488|GO:0097159|GO:0003700|GO:0050794|GO:0043229|GO:0006807|GO:0071704|GO:0043167|GO:0044237|GO:0043227|GO:0009058|GO:0005622|GO:0019222|GO:0006725|GO:1901360|GO:0003676|GO:0034641|GO:0046483|GO:0043231|GO:0043169|GO:0000981|GO:0006139|GO:0044249|GO:0031323|GO:0003677|GO:0010468|GO:0034645|GO:0046872|GO:0051252|GO:0010467|GO:0009059|GO:0016070|GO:…	cell|cellular process|metabolic process|nucleic acid binding transcription factor activity|binding|organic cyclic compound binding|transcription factor activity, sequence-specific DNA binding|regulation of cellular process|intracellular organelle|nitrogen compound metabolic process|organic substance metabolic process|ion binding|cellular metabolic process|membrane-bounded organelle|biosynthetic p…	-	-	-	-	15:34978341-34988287:-	1498	1804	1360	950	515	963	17.9094	18.8051	19.4828	9.6738	7.09129	9.74198	18.7324	8.83569	1.08412	4.99213e-13	3.90676e-11	UP
ENSG00000177000	MTHFR	methylenetetrahydrofolate reductase [Source:HGNC Symbol;Acc:HGNC:7436]	GO:0005623|GO:0009987|GO:0008152|GO:0050896|GO:0005488|GO:0003824|GO:0036094|GO:0042995|GO:0032259|GO:0097159|GO:0044877|GO:0016491|GO:0050794|GO:0006807|GO:0006950|GO:0071704|GO:0043167|GO:0009628|GO:0044237|GO:0072341|GO:0016043|GO:0048037|GO:0009605|GO:0005622|GO:0005515|GO:0019222|GO:0006575|GO:0006725|GO:1901360|GO:0006082|GO:0009991|GO:0016570|GO:0034641|GO:0043168|GO:0044281|GO:0046483|GO:…	cell|cellular process|metabolic process|response to stimulus|binding|catalytic activity|small molecule binding|cell projection|methylation|organic cyclic compound binding|macromolecular complex binding|oxidoreductase activity|regulation of cellular process|nitrogen compound metabolic process|response to stress|organic substance metabolic process|ion binding|response to abiotic stimulus|cellular m…	K00297	methylenetetrahydrofolate reductase (NADPH)[1.5.1.20]	hsa01100|hsa01200|hsa01523|hsa00670	Metabolic pathways - Homo sapiens (human)|Carbon metabolism - Homo sapiens (human)|Antifolate resistance - Homo sapiens (human)|One carbon pool by folate - Homo sapiens (human)	1:11785723-11806920:-	295	321	236	739	530	672	0.837555	0.79463	0.802871	1.78706	1.73307	1.6144	0.811685	1.71151	-1.07628	5.03497e-13	3.92711e-11	DOWN
ENSG00000197467	COL13A1	collagen type XIII alpha 1 chain [Source:HGNC Symbol;Acc:HGNC:2190]	GO:0032502|GO:0032991|GO:0005623|GO:0016020|GO:0009987|GO:0005576|GO:0008152|GO:0030054|GO:0005488|GO:0043229|GO:0071704|GO:0009056|GO:0043167|GO:0005911|GO:0009653|GO:0016043|GO:0007155|GO:0043227|GO:0071944|GO:0031224|GO:0005622|GO:0005515|GO:0005886|GO:0043234|GO:0012505|GO:0048856|GO:0016337|GO:0008201|GO:0098797|GO:0007275|GO:0048513|GO:0043168|GO:0043062|GO:0098609|GO:0005887|GO:0043231|GO:…	developmental process|macromolecular complex|cell|membrane|cellular process|extracellular region|metabolic process|cell junction|binding|intracellular organelle|organic substance metabolic process|catabolic process|ion binding|cell-cell junction|anatomical structure morphogenesis|cellular component organization|cell adhesion|membrane-bounded organelle|cell periphery|intrinsic component of membran…	K16617	collagen, type XIII, alpha[-]	hsa04974	Protein digestion and absorption - Homo sapiens (human)	10:69801931-69964275:+	35	26	14	1	0	0	0.283206	0.183435	0.135742	0.00688951	0	0	0.200795	0.0022965	6.45014	5.36358e-13	4.16947e-11	UP
ENSG00000214717	ZBED1	zinc finger BED-type containing 1 [Source:HGNC Symbol;Acc:HGNC:447]	GO:0005623|GO:0005488|GO:0003824|GO:0004803|GO:0097159|GO:0043229|GO:0043167|GO:0043227|GO:0005622|GO:0005515|GO:0003676|GO:0043231|GO:0043169|GO:0005737|GO:0046983|GO:0003677|GO:0046872|GO:0031981|GO:0005694|GO:0000228|GO:0005856|GO:0005634|GO:0015629	cell|binding|catalytic activity|transposase activity|organic cyclic compound binding|intracellular organelle|ion binding|membrane-bounded organelle|intracellular|protein binding|nucleic acid binding|intracellular membrane-bounded organelle|cation binding|cytoplasm|protein dimerization activity|DNA binding|metal ion binding|nuclear lumen|chromosome|nuclear chromosome|cytoskeleton|nucleus|actin cyt…	-	-	-	-	X:2486414-2500967:-	523	961	579	2678	1310	1769	2.77417	4.44451	3.68004	12.0989	8.00297	7.93983	3.63291	9.34724	-1.36342	5.85351e-13	4.50527e-11	DOWN
ENSG00000165322	ARHGAP12	Rho GTPase activating protein 12 [Source:HGNC Symbol;Acc:HGNC:16348]	GO:0032502|GO:0023052|GO:0005623|GO:0009987|GO:0008152|GO:0050896|GO:0005488|GO:0051716|GO:0050794|GO:0023051|GO:0009653|GO:0009893|GO:0030234|GO:0005622|GO:0005515|GO:0048856|GO:0019222|GO:0009888|GO:0008047|GO:0005737|GO:0009966|GO:0048729|GO:0010646|GO:0043085|GO:0007154|GO:0007165|GO:0050790|GO:0005829|GO:0005096|GO:0002009|GO:0051345|GO:0030695|GO:0060429|GO:0035556|GO:1902531|GO:0002011|GO:…	developmental process|signaling|cell|cellular process|metabolic process|response to stimulus|binding|cellular response to stimulus|regulation of cellular process|regulation of signaling|anatomical structure morphogenesis|positive regulation of metabolic process|enzyme regulator activity|intracellular|protein binding|anatomical structure development|regulation of metabolic process|tissue developme…	-	-	-	-	10:31805404-31928876:-	372	564	389	221	138	193	1.60737	2.12482	2.01403	0.813337	0.686752	0.705642	1.91541	0.735243	1.38136	5.91986e-13	4.52646e-11	UP
ENSG00000152601	MBNL1	muscleblind like splicing regulator 1 [Source:HGNC Symbol;Acc:HGNC:6923]	GO:0032502|GO:0032991|GO:0005623|GO:0009987|GO:0008152|GO:0005488|GO:0097159|GO:0050794|GO:0043229|GO:0006807|GO:0071704|GO:0043167|GO:0044237|GO:0009653|GO:0043227|GO:0005622|GO:0005515|GO:0048856|GO:0019222|GO:0006725|GO:1901360|GO:0007275|GO:0003676|GO:0034641|GO:0046483|GO:0061061|GO:0043231|GO:0043169|GO:0005737|GO:0030529|GO:0048598|GO:0006139|GO:0048869|GO:0031323|GO:0035770|GO:0005813|GO:…	developmental process|macromolecular complex|cell|cellular process|metabolic process|binding|organic cyclic compound binding|regulation of cellular process|intracellular organelle|nitrogen compound metabolic process|organic substance metabolic process|ion binding|cellular metabolic process|anatomical structure morphogenesis|membrane-bounded organelle|intracellular|protein binding|anatomical struc…	-	-	-	-	3:152243828-152465780:+	1680	2088	1830	1164	652	1094	4.32024	4.68164	5.63887	2.5495	1.93105	2.3805	4.88025	2.28702	1.09349	6.05491e-13	4.60948e-11	UP
ENSG00000011405	PIK3C2A	phosphatidylinositol-4-phosphate 3-kinase catalytic subunit type 2 alpha [Source:HGNC Symbol;Acc:HGNC:8971]	GO:0040011|GO:0032991|GO:0023052|GO:0005623|GO:0016020|GO:0009987|GO:0005576|GO:0008152|GO:0050896|GO:0005488|GO:0003824|GO:0036094|GO:1903561|GO:0051716|GO:0019898|GO:0097159|GO:0050794|GO:0043229|GO:0071704|GO:0043167|GO:0044237|GO:0048870|GO:0016043|GO:0043227|GO:0008289|GO:0071944|GO:0009058|GO:0005622|GO:0005515|GO:0005886|GO:0043234|GO:0012505|GO:0016740|GO:0044255|GO:0006810|GO:0043168|GO:…	locomotion|macromolecular complex|signaling|cell|membrane|cellular process|extracellular region|metabolic process|response to stimulus|binding|catalytic activity|small molecule binding|extracellular vesicle|cellular response to stimulus|extrinsic component of membrane|organic cyclic compound binding|regulation of cellular process|intracellular organelle|organic substance metabolic process|ion bin…	K00923	phosphatidylinositol-4-phosphate 3-kinase[2.7.1.154]	hsa01100|hsa04070|hsa00562	Metabolic pathways - Homo sapiens (human)|Phosphatidylinositol signaling system - Homo sapiens (human)|Inositol phosphate metabolism - Homo sapiens (human)	11:17077730-17207983:-	1366	1516	1196	737	329	758	8.79737	8.51275	9.22945	4.04272	2.44032	4.1307	8.84652	3.53791	1.32221	6.16395e-13	4.65613e-11	UP
ENSG00000136628	EPRS1	glutamyl-prolyl-tRNA synthetase 1 [Source:HGNC Symbol;Acc:HGNC:3418]	GO:0032991|GO:0002376|GO:0005623|GO:0016020|GO:0009987|GO:0008152|GO:0050896|GO:0005488|GO:0003824|GO:0036094|GO:0051716|GO:0097159|GO:0009892|GO:0048523|GO:0050794|GO:0006807|GO:0006950|GO:0071704|GO:0043167|GO:0006955|GO:0044237|GO:0016043|GO:0009058|GO:0016874|GO:0005622|GO:0005515|GO:0043234|GO:0019222|GO:0045087|GO:0006725|GO:1901360|GO:0006082|GO:0003676|GO:0034641|GO:0043168|GO:0044281|GO:…	macromolecular complex|immune system process|cell|membrane|cellular process|metabolic process|response to stimulus|binding|catalytic activity|small molecule binding|cellular response to stimulus|organic cyclic compound binding|negative regulation of metabolic process|negative regulation of cellular process|regulation of cellular process|nitrogen compound metabolic process|response to stress|organ…	K14163	bifunctional glutamyl/prolyl-tRNA synthetase[6.1.1.17 6.1.1.15]	hsa01100|hsa00970|hsa00860	Metabolic pathways - Homo sapiens (human)|Aminoacyl-tRNA biosynthesis - Homo sapiens (human)|Porphyrin and chlorophyll metabolism - Homo sapiens (human)	1:219968601-220046658:-	7156	8874	6585	4598	2621	5073	76.951	83.2017	84.8482	42.1131	32.4608	46.1595	81.667	40.2445	1.02096	6.47573e-13	4.87163e-11	UP
ENSG00000120057	SFRP5	secreted frizzled related protein 5 [Source:HGNC Symbol;Acc:HGNC:10779]	GO:0032502|GO:0004871|GO:0023052|GO:0016020|GO:0009987|GO:0005576|GO:0008152|GO:0050896|GO:0005488|GO:0051716|GO:0004872|GO:0009892|GO:0048523|GO:0008283|GO:0050794|GO:0006807|GO:0071704|GO:0051051|GO:0044237|GO:0051641|GO:0038023|GO:0023051|GO:0009653|GO:1903828|GO:0023057|GO:0009058|GO:0031224|GO:0005615|GO:0050793|GO:0005515|GO:0048856|GO:0019222|GO:0060341|GO:2000057|GO:0042127|GO:0048565|GO:…	developmental process|signal transducer activity|signaling|membrane|cellular process|extracellular region|metabolic process|response to stimulus|binding|cellular response to stimulus|receptor activity|negative regulation of metabolic process|negative regulation of cellular process|cell proliferation|regulation of cellular process|nitrogen compound metabolic process|organic substance metabolic pro…	K02222	secreted frizzled-related protein 5[-]	hsa04310	Wnt signaling pathway - Homo sapiens (human)	10:97766751-97771952:-	134	199	136	428	313	484	5.2372	6.78132	6.36903	14.2476	14.0891	16.0063	6.12918	14.781	-1.26998	6.99719e-13	5.24699e-11	DOWN
ENSG00000100558	PLEK2	pleckstrin 2 [Source:HGNC Symbol;Acc:HGNC:19238]	GO:0023052|GO:0005623|GO:0016020|GO:0009987|GO:0050896|GO:0051716|GO:0042995|GO:0050794|GO:0043229|GO:0016043|GO:0071944|GO:0031252|GO:0005622|GO:0005886|GO:0005737|GO:0030027|GO:0007154|GO:0007165|GO:0031256|GO:0031253|GO:0030029|GO:0006996|GO:0031258|GO:0007010|GO:0030036|GO:0035556|GO:0005856	signaling|cell|membrane|cellular process|response to stimulus|cellular response to stimulus|cell projection|regulation of cellular process|intracellular organelle|cellular component organization|cell periphery|cell leading edge|intracellular|plasma membrane|cytoplasm|lamellipodium|cell communication|signal transduction|leading edge membrane|cell projection membrane|actin filament-based process|or…	-	-	-	-	14:67386983-67412200:-	561	617	429	225	215	262	14.2448	13.6599	13.0525	4.86608	6.28753	5.62919	13.6524	5.59426	1.28713	7.41511e-13	5.54256e-11	UP
ENSG00000058063	ATP11B	ATPase phospholipid transporting 11B (putative) [Source:HGNC Symbol;Acc:HGNC:13553]	GO:0005215|GO:0005623|GO:0016020|GO:0009987|GO:0008152|GO:0005488|GO:0003824|GO:0036094|GO:0097159|GO:0022857|GO:0043229|GO:0043167|GO:0016043|GO:0043227|GO:0071944|GO:0016787|GO:0031224|GO:0005622|GO:0005515|GO:0005886|GO:0012505|GO:0031090|GO:0019866|GO:0097035|GO:0006810|GO:0043168|GO:0001882|GO:0016817|GO:0043231|GO:0043169|GO:0005737|GO:0005635|GO:0022891|GO:0005319|GO:0055085|GO:0061024|GO:…	transporter activity|cell|membrane|cellular process|metabolic process|binding|catalytic activity|small molecule binding|organic cyclic compound binding|transmembrane transporter activity|intracellular organelle|ion binding|cellular component organization|membrane-bounded organelle|cell periphery|hydrolase activity|intrinsic component of membrane|intracellular|protein binding|plasma membrane|endom…	-	-	-	-	3:182793500-182921635:+	918	1105	883	447	390	595	5.32308	5.58664	6.13512	2.20766	2.60455	2.91937	5.68161	2.57719	1.1405	9.22912e-13	6.83277e-11	UP
ENSG00000146072	TNFRSF21	TNF receptor superfamily member 21 [Source:HGNC Symbol;Acc:HGNC:13469]	GO:0032502|GO:0004871|GO:0002376|GO:0023052|GO:0005623|GO:0016020|GO:0009987|GO:0008152|GO:0050896|GO:0005488|GO:0051716|GO:0042995|GO:0002683|GO:0004872|GO:0048523|GO:0008283|GO:0050794|GO:0045321|GO:0006950|GO:0071704|GO:0006955|GO:0051051|GO:0044237|GO:0051641|GO:0038023|GO:0051707|GO:0007155|GO:0071944|GO:0009607|GO:0009605|GO:0031224|GO:0002684|GO:0050793|GO:0002682|GO:0005515|GO:0005886|GO:…	developmental process|signal transducer activity|immune system process|signaling|cell|membrane|cellular process|metabolic process|response to stimulus|binding|cellular response to stimulus|cell projection|negative regulation of immune system process|receptor activity|negative regulation of cellular process|cell proliferation|regulation of cellular process|leukocyte activation|response to stress|o…	K05157	tumor necrosis factor receptor superfamily member 21[-]	hsa04060	Cytokine-cytokine receptor interaction - Homo sapiens (human)	6:47231532-47309905:-	832	908	700	404	357	461	16.6069	15.8023	16.742	6.86834	8.20698	7.78609	16.3837	7.62047	1.10431	9.56555e-13	7.05944e-11	UP
ENSG00000077232	DNAJC10	DnaJ heat shock protein family (Hsp40) member C10 [Source:HGNC Symbol;Acc:HGNC:24637]	GO:0032991|GO:0023052|GO:0005623|GO:0016020|GO:0009987|GO:0008152|GO:0050896|GO:0005488|GO:0003824|GO:0051716|GO:0009892|GO:0048523|GO:0016491|GO:0050794|GO:0043229|GO:0006950|GO:0071704|GO:0009056|GO:0044237|GO:0006457|GO:0043227|GO:0009893|GO:0031224|GO:0030234|GO:0005622|GO:0005515|GO:0043234|GO:0012505|GO:0019222|GO:0008047|GO:0033554|GO:0034975|GO:0043231|GO:0051087|GO:0019899|GO:0005737|GO:…	macromolecular complex|signaling|cell|membrane|cellular process|metabolic process|response to stimulus|binding|catalytic activity|cellular response to stimulus|negative regulation of metabolic process|negative regulation of cellular process|oxidoreductase activity|regulation of cellular process|intracellular organelle|response to stress|organic substance metabolic process|catabolic process|cellul…	K09530	DnaJ homolog subfamily C member 10[-]	hsa04141	Protein processing in endoplasmic reticulum - Homo sapiens (human)	2:182716041-182794464:+	825	1109	718	508	320	507	2.08134	2.43944	2.17048	1.09159	0.929796	1.08231	2.23042	1.03456	1.1083	1.24293e-12	9.05821e-11	UP
ENSG00000147251	DOCK11	dedicator of cytokinesis 11 [Source:HGNC Symbol;Acc:HGNC:23483]	GO:0023052|GO:0005623|GO:0009987|GO:0008152|GO:0050896|GO:0005488|GO:0051716|GO:0050794|GO:0006950|GO:0009893|GO:0005622|GO:0005515|GO:0005085|GO:0019222|GO:0050817|GO:0019899|GO:0005737|GO:0009611|GO:0005088|GO:0043085|GO:0007154|GO:0007165|GO:0050790|GO:0050878|GO:0005829|GO:0051345|GO:0007596|GO:0042060|GO:0007599|GO:0035556|GO:0051020|GO:0005089|GO:0043087|GO:0043547|GO:0031267|GO:0007264|GO:…	signaling|cell|cellular process|metabolic process|response to stimulus|binding|cellular response to stimulus|regulation of cellular process|response to stress|positive regulation of metabolic process|intracellular|protein binding|guanyl-nucleotide exchange factor activity|regulation of metabolic process|coagulation|enzyme binding|cytoplasm|response to wounding|Ras guanyl-nucleotide exchange facto…	-	-	-	-	X:118495898-118686163:+	89	171	119	36	27	34	0.79255	1.32771	1.26978	0.273051	0.276915	0.256194	1.13001	0.26872	2.07216	1.38334e-12	1.00189e-10	UP
ENSG00000198554	WDHD1	WD repeat and HMG-box DNA binding protein 1 [Source:HGNC Symbol;Acc:HGNC:23170]	GO:0005623|GO:0005488|GO:0097159|GO:0043229|GO:0043227|GO:0005622|GO:0005515|GO:0003676|GO:0043231|GO:0005737|GO:0003677|GO:0031981|GO:0005654|GO:0005634	cell|binding|organic cyclic compound binding|intracellular organelle|membrane-bounded organelle|intracellular|protein binding|nucleic acid binding|intracellular membrane-bounded organelle|cytoplasm|DNA binding|nuclear lumen|nucleoplasm|nucleus	-	-	-	-	14:54938950-55027105:-	641	760	610	383	189	345	5.52309	5.70961	6.29791	2.81079	1.87557	2.51533	5.84354	2.40056	1.28347	1.60375e-12	1.1508e-10	UP
ENSG00000227356	LINC00866	long intergenic non-protein coding RNA 866 [Source:HGNC Symbol;Acc:HGNC:45232]	-	-	-	-	-	-	10:97828478-97849798:-	24	16	16	0	0	0	4.11996	2.39482	3.29122	0	0	0	3.26867	0	Inf	1.77045e-12	1.26349e-10	UP
ENSG00000138131	LOXL4	lysyl oxidase like 4 [Source:HGNC Symbol;Acc:HGNC:17171]	GO:0032991|GO:0016020|GO:0005576|GO:0008152|GO:0005488|GO:0003824|GO:1903561|GO:0004872|GO:0016491|GO:0043167|GO:0043227|GO:0005615|GO:0005515|GO:0043234|GO:0006810|GO:0031982|GO:0043169|GO:0043235|GO:0070062|GO:0016638|GO:0038024|GO:0055114|GO:0016192|GO:0016641|GO:0046872|GO:0005044|GO:0046914|GO:0006897|GO:0005507|GO:0006898	macromolecular complex|membrane|extracellular region|metabolic process|binding|catalytic activity|extracellular vesicle|receptor activity|oxidoreductase activity|ion binding|membrane-bounded organelle|extracellular space|protein binding|protein complex|transport|vesicle|cation binding|receptor complex|extracellular exosome|oxidoreductase activity, acting on the CH-NH2 group of donors|cargo recept…	-	-	-	-	10:98247690-98268250:-	59	86	67	14	15	5	1.15896	1.47292	1.577	0.234232	0.339348	0.0831052	1.40296	0.218895	2.68016	1.77854e-12	1.26455e-10	UP
ENSG00000123104	ITPR2	inositol 1,4,5-trisphosphate receptor type 2 [Source:HGNC Symbol;Acc:HGNC:6181]	GO:0032991|GO:0004871|GO:0005215|GO:0002376|GO:0023052|GO:0005623|GO:0016020|GO:0009987|GO:0008152|GO:0050896|GO:0005488|GO:0051716|GO:0004872|GO:0022857|GO:0050794|GO:0043229|GO:0006950|GO:0005057|GO:0042175|GO:0043167|GO:0006955|GO:0009628|GO:0044237|GO:0051641|GO:0038023|GO:0023051|GO:0043227|GO:0008289|GO:0071944|GO:0009893|GO:0031224|GO:0002684|GO:0005622|GO:0002682|GO:0005789|GO:0005886|GO:…	macromolecular complex|signal transducer activity|transporter activity|immune system process|signaling|cell|membrane|cellular process|metabolic process|response to stimulus|binding|cellular response to stimulus|receptor activity|transmembrane transporter activity|regulation of cellular process|intracellular organelle|response to stress|receptor signaling protein activity|nuclear outer membrane-en…	K04959	inositol 1,4,5-triphosphate receptor type 2[-]	hsa04218|hsa05163|hsa05170|hsa05167|hsa04621|hsa05205|hsa05010|hsa04020|hsa04934|hsa04022|hsa04915|hsa04723|hsa04921|hsa04210|hsa04728|hsa04371|hsa04726|hsa04270|hsa04611|hsa04114|hsa04725|hsa04724|hsa04928|hsa04625|hsa04925|hsa04922|hsa04070|hsa04972|hsa04970|hsa04750|hsa04540|hsa04912|hsa04918|hsa04927|hsa04971|hsa04924|hsa04720|hsa04730	Cellular senescence - Homo sapiens (human)|Human cytomegalovirus infection - Homo sapiens (human)|Human immunodeficiency virus 1 infection - Homo sapiens (human)|Kaposi sarcoma-associated herpesvirus infection - Homo sapiens (human)|NOD-like receptor signaling pathway - Homo sapiens (human)|Proteoglycans in cancer - Homo sapiens (human)|Alzheimer disease - Homo sapiens (human)|Calcium signaling p…	12:26336515-26833198:-	408	443	322	202	139	187	2.04177	1.93294	1.93083	0.860997	0.80114	0.791846	1.96851	0.817994	1.26694	1.80592e-12	1.28012e-10	UP
ENSG00000069812	HES2	hes family bHLH transcription factor 2 [Source:HGNC Symbol;Acc:HGNC:16005]	GO:0005623|GO:0009987|GO:0008152|GO:0005488|GO:0097159|GO:0009892|GO:0048523|GO:0050794|GO:0043229|GO:0006807|GO:0071704|GO:0044237|GO:0043227|GO:0009058|GO:0005622|GO:0005515|GO:0019222|GO:0006725|GO:1901360|GO:0003676|GO:0034641|GO:0046483|GO:0043231|GO:0046983|GO:0009890|GO:0006139|GO:0008134|GO:0044249|GO:0031324|GO:0031323|GO:0003677|GO:0010468|GO:0034645|GO:0010629|GO:0051252|GO:0010467|GO:…	cell|cellular process|metabolic process|binding|organic cyclic compound binding|negative regulation of metabolic process|negative regulation of cellular process|regulation of cellular process|intracellular organelle|nitrogen compound metabolic process|organic substance metabolic process|cellular metabolic process|membrane-bounded organelle|biosynthetic process|intracellular|protein binding|regula…	K09087	hairy and enhancer of split 2/6/7[-]	hsa05165	Human papillomavirus infection - Homo sapiens (human)	1:6412418-6424670:-	460	529	307	1012	864	1011	4.31255	4.32416	3.44872	8.08093	9.32908	8.0201	4.02847	8.4767	-1.07327	2.02817e-12	1.42897e-10	DOWN
ENSG00000115705	TPO	thyroid peroxidase [Source:HGNC Symbol;Acc:HGNC:12015]	GO:0016209|GO:0032502|GO:0002376|GO:0005623|GO:0016020|GO:0009987|GO:0005576|GO:0008152|GO:0050896|GO:0005488|GO:0003824|GO:0051716|GO:0097159|GO:0016491|GO:0043229|GO:0006807|GO:0006950|GO:0071704|GO:0009056|GO:0043167|GO:0009986|GO:0044237|GO:0042445|GO:0043227|GO:0071944|GO:0004601|GO:0009058|GO:0031224|GO:0005615|GO:0005622|GO:0002520|GO:0005515|GO:0005886|GO:0048856|GO:0006575|GO:0098869|GO:…	antioxidant activity|developmental process|immune system process|cell|membrane|cellular process|extracellular region|metabolic process|response to stimulus|binding|catalytic activity|cellular response to stimulus|organic cyclic compound binding|oxidoreductase activity|intracellular organelle|nitrogen compound metabolic process|response to stress|organic substance metabolic process|catabolic proce…	K00431	thyroid peroxidase[1.11.1.8]	hsa01100|hsa05320|hsa04918|hsa00350	Metabolic pathways - Homo sapiens (human)|Autoimmune thyroid disease - Homo sapiens (human)|Thyroid hormone synthesis - Homo sapiens (human)|Tyrosine metabolism - Homo sapiens (human)	2:1374223-1543711:+	1	3	2	36	17	39	0.00692109	0.0181055	0.0165895	0.212256	0.135535	0.228439	0.013872	0.192077	-3.79143	2.08784e-12	1.46658e-10	DOWN
ENSG00000205755	CRLF2	cytokine receptor like factor 2 [Source:HGNC Symbol;Acc:HGNC:14281]	GO:0005623|GO:0016020|GO:0005576|GO:0005488|GO:0071944|GO:0031224|GO:0005515|GO:0005886|GO:0016021	cell|membrane|extracellular region|binding|cell periphery|intrinsic component of membrane|protein binding|plasma membrane|integral component of membrane	K05078	thymic stromal-derived lymphopoietin receptor[-]	hsa04060|hsa04630	Cytokine-cytokine receptor interaction - Homo sapiens (human)|JAK-STAT signaling pathway - Homo sapiens (human)	X:1187549-1212750:-	81	85	81	21	21	21	1.44012	1.31765	1.72561	0.318014	0.430008	0.315922	1.49446	0.354648	2.07517	2.1562e-12	1.51005e-10	UP
ENSG00000198211	AC092143.1	novel protein (MC1R-TUBB3 readthrough)	GO:0004871|GO:0005198|GO:0023052|GO:0005623|GO:0016020|GO:0009987|GO:0008152|GO:0050896|GO:0005488|GO:0003824|GO:0036094|GO:0005200|GO:0051716|GO:0097159|GO:0004872|GO:0050794|GO:0043229|GO:0043167|GO:0038023|GO:0016787|GO:0031224|GO:0005622|GO:0043168|GO:0005874|GO:0001882|GO:0016817|GO:0004888|GO:0007154|GO:0007165|GO:0000166|GO:0016021|GO:0007017|GO:0007186|GO:0035639|GO:0001883|GO:0016818|GO:…	signal transducer activity|structural molecule activity|signaling|cell|membrane|cellular process|metabolic process|response to stimulus|binding|catalytic activity|small molecule binding|structural constituent of cytoskeleton|cellular response to stimulus|organic cyclic compound binding|receptor activity|regulation of cellular process|intracellular organelle|ion binding|signaling receptor activity…	-	-	-	-	16:89919165-89936092:+	45	37	40	279	135	769	1.1632	0.833909	1.23895	6.14263	4.01909	16.8199	1.07869	8.99388	-3.05967	2.19992e-12	1.53606e-10	DOWN
ENSG00000171368	TPPP	tubulin polymerization promoting protein [Source:HGNC Symbol;Acc:HGNC:24164]	GO:0005623|GO:0009987|GO:0005488|GO:0044877|GO:0050794|GO:0043229|GO:0043209|GO:0044089|GO:0016043|GO:0043227|GO:0005622|GO:0005515|GO:0051130|GO:0005874|GO:0051128|GO:0022607|GO:0043231|GO:0005737|GO:0032403|GO:0008092|GO:0007017|GO:0031334|GO:0043254|GO:0006996|GO:0015631|GO:0007010|GO:0008017|GO:0048471|GO:0006461|GO:0032273|GO:0000226|GO:0005856|GO:0005634|GO:0034622|GO:0043623|GO:0015630|GO:…	cell|cellular process|binding|macromolecular complex binding|regulation of cellular process|intracellular organelle|myelin sheath|positive regulation of cellular component biogenesis|cellular component organization|membrane-bounded organelle|intracellular|protein binding|positive regulation of cellular component organization|microtubule|regulation of cellular component organization|cellular compo…	-	-	-	-	5:659862-693395:-	118	122	99	311	238	374	1.40607	1.26751	1.41352	3.15638	3.26626	3.77092	1.36237	3.39785	-1.3185	2.21211e-12	1.53996e-10	DOWN
ENSG00000165269	AQP7	aquaporin 7 [Source:HGNC Symbol;Acc:HGNC:640]	GO:0005215|GO:0005623|GO:0016020|GO:0009987|GO:0008152|GO:0030054|GO:0022857|GO:0044237|GO:0005911|GO:0071944|GO:0031224|GO:0005622|GO:0005886|GO:0006810|GO:0005887|GO:0005737|GO:0022891|GO:0031226|GO:0055085|GO:0007588|GO:0006091|GO:0016021|GO:0071918|GO:0005372|GO:0015267|GO:0042886|GO:0006811|GO:0015168|GO:0008643|GO:0042044|GO:0034220|GO:0015204|GO:0015840|GO:0015791|GO:0015793|GO:0015166|GO:…	transporter activity|cell|membrane|cellular process|metabolic process|cell junction|transmembrane transporter activity|cellular metabolic process|cell-cell junction|cell periphery|intrinsic component of membrane|intracellular|plasma membrane|transport|integral component of plasma membrane|cytoplasm|substrate-specific transmembrane transporter activity|intrinsic component of plasma membrane|transm…	K08771	aquaporin-7[-]	hsa03320|hsa04923	PPAR signaling pathway - Homo sapiens (human)|Regulation of lipolysis in adipocytes - Homo sapiens (human)	9:33383179-33402682:-	22	23	21	109	63	98	0.123554	0.112626	0.14132	0.521393	0.407499	0.465711	0.125833	0.464868	-1.8853	2.40211e-12	1.66725e-10	DOWN
ENSG00000142871	CCN1	cellular communication network factor 1 [Source:HGNC Symbol;Acc:HGNC:2654]	GO:0040011|GO:0032502|GO:0031012|GO:0040007|GO:0000003|GO:0023052|GO:0009987|GO:0005576|GO:0022414|GO:0008152|GO:0050896|GO:0005488|GO:0051716|GO:0050840|GO:0048523|GO:0044877|GO:0008283|GO:0050794|GO:0040012|GO:0005578|GO:0006807|GO:0006950|GO:0016049|GO:0044702|GO:0071704|GO:0043167|GO:0044237|GO:0003006|GO:0048870|GO:0023051|GO:0040017|GO:0009653|GO:0016043|GO:0007155|GO:0040008|GO:0009605|GO:…	locomotion|developmental process|extracellular matrix|growth|reproduction|signaling|cellular process|extracellular region|reproductive process|metabolic process|response to stimulus|binding|cellular response to stimulus|extracellular matrix binding|negative regulation of cellular process|macromolecular complex binding|cell proliferation|regulation of cellular process|regulation of locomotion|prot…	-	-	-	-	1:85580761-85583962:+	950	1072	801	551	414	551	21.7238	21.3735	21.9476	10.7317	10.9034	10.6614	21.6816	10.7655	1.01006	2.47621e-12	1.71358e-10	UP
ENSG00000167653	PSCA	prostate stem cell antigen [Source:HGNC Symbol;Acc:HGNC:9500]	GO:0005623|GO:0016020|GO:0005576|GO:1903561|GO:0043227|GO:0071944|GO:0031224|GO:0005886|GO:0031225|GO:0031982|GO:0070062	cell|membrane|extracellular region|extracellular vesicle|membrane-bounded organelle|cell periphery|intrinsic component of membrane|plasma membrane|anchored component of membrane|vesicle|extracellular exosome	-	-	-	-	8:142670308-142682724:+	226	231	175	537	374	563	5.31882	4.7401	4.93502	10.7643	10.1374	11.2116	4.99798	10.7045	-1.09879	2.72779e-12	1.87102e-10	DOWN
ENSG00000116266	STXBP3	syntaxin binding protein 3 [Source:HGNC Symbol;Acc:HGNC:11446]	GO:0032502|GO:0002376|GO:0023052|GO:0005623|GO:0016020|GO:0009987|GO:0005576|GO:0050896|GO:0005488|GO:1903561|GO:0048523|GO:0050794|GO:0045321|GO:0043229|GO:0006950|GO:0006955|GO:0051051|GO:0051641|GO:0045177|GO:0016043|GO:0007155|GO:0043227|GO:0071944|GO:0005622|GO:0005515|GO:0005886|GO:0012505|GO:0048856|GO:0060341|GO:0050817|GO:0016337|GO:0016323|GO:0006810|GO:0016324|GO:0007275|GO:0060627|GO:…	developmental process|immune system process|signaling|cell|membrane|cellular process|extracellular region|response to stimulus|binding|extracellular vesicle|negative regulation of cellular process|regulation of cellular process|leukocyte activation|intracellular organelle|response to stress|immune response|negative regulation of transport|cellular localization|apical part of cell|cellular compone…	-	-	-	-	1:108746674-108809526:+	531	560	443	236	141	294	5.5318	5.08661	5.52991	2.09405	1.69176	2.59162	5.38277	2.12581	1.34034	2.97139e-12	2.02029e-10	UP
ENSG00000167635	ZNF146	zinc finger protein 146 [Source:HGNC Symbol;Acc:HGNC:12931]	GO:0005623|GO:0009987|GO:0008152|GO:0001071|GO:0005488|GO:0097159|GO:0003700|GO:0050794|GO:0043229|GO:0006807|GO:0071704|GO:0043167|GO:0044237|GO:0043227|GO:0009058|GO:0005622|GO:0019222|GO:0008201|GO:0006725|GO:1901360|GO:0003676|GO:0034641|GO:0043168|GO:0046483|GO:0043231|GO:0043169|GO:0005737|GO:0006139|GO:0044249|GO:0005539|GO:0031323|GO:0005730|GO:0003677|GO:0010468|GO:0034645|GO:0046872|GO:…	cell|cellular process|metabolic process|nucleic acid binding transcription factor activity|binding|organic cyclic compound binding|transcription factor activity, sequence-specific DNA binding|regulation of cellular process|intracellular organelle|nitrogen compound metabolic process|organic substance metabolic process|ion binding|cellular metabolic process|membrane-bounded organelle|biosynthetic p…	-	-	-	-	19:36214602-36238774:+	1640	2061	1518	1035	479	1018	13.7495	15.0657	15.2495	7.39071	4.62515	7.22174	14.6882	6.41253	1.19569	2.9846e-12	2.02336e-10	UP
ENSG00000129317	PUS7L	pseudouridine synthase 7 like [Source:HGNC Symbol;Acc:HGNC:25276]	GO:0009987|GO:0008152|GO:0005488|GO:0003824|GO:0097159|GO:0006807|GO:0071704|GO:0044237|GO:0016853|GO:0005515|GO:0006725|GO:1901360|GO:0003676|GO:0016866|GO:0034641|GO:0046483|GO:0006139|GO:0003723|GO:0043412|GO:0009982|GO:0010467|GO:0016070|GO:0006396|GO:0034660|GO:0009451|GO:0006399|GO:0001522|GO:0008033	cellular process|metabolic process|binding|catalytic activity|organic cyclic compound binding|nitrogen compound metabolic process|organic substance metabolic process|cellular metabolic process|isomerase activity|protein binding|cellular aromatic compound metabolic process|organic cyclic compound metabolic process|nucleic acid binding|intramolecular transferase activity|cellular nitrogen compound …	-	-	-	-	12:43718993-43758817:-	610	693	539	358	189	318	2.20291	2.18207	2.33238	1.10117	0.786098	0.971731	2.23912	0.953	1.23238	3.02483e-12	2.0447e-10	UP
ENSG00000134352	IL6ST	interleukin 6 signal transducer [Source:HGNC Symbol;Acc:HGNC:6021]	GO:0032502|GO:0032991|GO:0004871|GO:0002376|GO:0023052|GO:0005623|GO:0016020|GO:0009987|GO:0005576|GO:0008152|GO:0050896|GO:0005488|GO:1903561|GO:0051716|GO:0042995|GO:0004872|GO:0048523|GO:0008283|GO:0050794|GO:0045321|GO:0006950|GO:0071704|GO:0006955|GO:0009986|GO:0044237|GO:0038023|GO:0023051|GO:0044297|GO:0007155|GO:0043227|GO:0071944|GO:0009605|GO:0023057|GO:0009893|GO:0031224|GO:0005615|GO:…	developmental process|macromolecular complex|signal transducer activity|immune system process|signaling|cell|membrane|cellular process|extracellular region|metabolic process|response to stimulus|binding|extracellular vesicle|cellular response to stimulus|cell projection|receptor activity|negative regulation of cellular process|cell proliferation|regulation of cellular process|leukocyte activation…	K05060	interleukin 6 signal transducer[-]	hsa05200|hsa04060|hsa05203|hsa05167|hsa04659|hsa04630|hsa04550	Pathways in cancer - Homo sapiens (human)|Cytokine-cytokine receptor interaction - Homo sapiens (human)|Viral carcinogenesis - Homo sapiens (human)|Kaposi sarcoma-associated herpesvirus infection - Homo sapiens (human)|Th17 cell differentiation - Homo sapiens (human)|JAK-STAT signaling pathway - Homo sapiens (human)|Signaling pathways regulating pluripotency of stem cells - Homo sapiens (human)	5:55935095-55994993:-	2605	3111	2416	1617	712	1570	6.97074	7.25838	7.74659	3.68541	2.19432	3.55486	7.32524	3.14486	1.21988	4.07749e-12	2.72467e-10	UP
ENSG00000147852	VLDLR	very low density lipoprotein receptor [Source:HGNC Symbol;Acc:HGNC:12698]	GO:0032502|GO:0032991|GO:0004871|GO:0005215|GO:0007610|GO:0023052|GO:0005623|GO:0016020|GO:0009987|GO:0005576|GO:0008152|GO:0050896|GO:0005488|GO:0051716|GO:0004872|GO:0009892|GO:0048523|GO:0032994|GO:0044877|GO:0034358|GO:0050794|GO:0043229|GO:0006807|GO:0006950|GO:0071704|GO:0043167|GO:0009628|GO:0009986|GO:0044237|GO:0045177|GO:0038023|GO:0009653|GO:0097006|GO:0016043|GO:0051707|GO:0043227|GO:…	developmental process|macromolecular complex|signal transducer activity|transporter activity|behavior|signaling|cell|membrane|cellular process|extracellular region|metabolic process|response to stimulus|binding|cellular response to stimulus|receptor activity|negative regulation of metabolic process|negative regulation of cellular process|protein-lipid complex|macromolecular complex binding|plasma…	-	-	-	-	9:2621834-2660053:+	625	703	503	349	223	339	4.0823	4.00359	3.93674	1.94158	1.67756	1.8736	4.00754	1.83091	1.13015	4.21783e-12	2.80239e-10	UP
ENSG00000027869	SH2D2A	SH2 domain containing 2A [Source:HGNC Symbol;Acc:HGNC:10821]	GO:0032502|GO:0023052|GO:0005623|GO:0009987|GO:0050896|GO:0005488|GO:0060090|GO:0051716|GO:0008283|GO:0050794|GO:0023051|GO:0009653|GO:0005622|GO:0005515|GO:0048856|GO:0048646|GO:0048514|GO:0035591|GO:0001568|GO:0007275|GO:0005737|GO:0009966|GO:0030674|GO:0019904|GO:0010646|GO:0001525|GO:0007154|GO:0007165|GO:0048869|GO:0009967|GO:0005829|GO:0007166|GO:0001944|GO:0072358|GO:0017124|GO:0030154|GO:…	developmental process|signaling|cell|cellular process|response to stimulus|binding|binding, bridging|cellular response to stimulus|cell proliferation|regulation of cellular process|regulation of signaling|anatomical structure morphogenesis|intracellular|protein binding|anatomical structure development|anatomical structure formation involved in morphogenesis|blood vessel morphogenesis|signaling ad…	K08273	SH2 domain protein 2A[-]	hsa04370	VEGF signaling pathway - Homo sapiens (human)	1:156806243-156816862:-	860	943	759	477	387	471	15.627	14.9403	16.5258	7.38246	8.0991	7.24187	15.6977	7.57448	1.05134	4.2301e-12	2.80256e-10	UP
ENSG00000120063	GNA13	G protein subunit alpha 13 [Source:HGNC Symbol;Acc:HGNC:4381]	GO:0040011|GO:0032502|GO:0032991|GO:0004871|GO:0023052|GO:0005623|GO:0016020|GO:0009987|GO:0005576|GO:0008152|GO:0030054|GO:0050896|GO:0005488|GO:0003824|GO:0036094|GO:1903561|GO:0051716|GO:0019898|GO:0042995|GO:0097159|GO:0030055|GO:0044877|GO:0050794|GO:0040012|GO:0043229|GO:0006950|GO:0043167|GO:0048870|GO:0009653|GO:0016043|GO:0043227|GO:0071944|GO:0009893|GO:0016787|GO:0050793|GO:0005622|GO:…	locomotion|developmental process|macromolecular complex|signal transducer activity|signaling|cell|membrane|cellular process|extracellular region|metabolic process|cell junction|response to stimulus|binding|catalytic activity|small molecule binding|extracellular vesicle|cellular response to stimulus|extrinsic component of membrane|cell projection|organic cyclic compound binding|cell-substrate junc…	K04639	guanine nucleotide-binding protein subunit alpha-13[-]	hsa05200|hsa05163|hsa04810|hsa04022|hsa04072|hsa04371|hsa04270|hsa04611|hsa04071|hsa04928|hsa04730	Pathways in cancer - Homo sapiens (human)|Human cytomegalovirus infection - Homo sapiens (human)|Regulation of actin cytoskeleton - Homo sapiens (human)|cGMP-PKG signaling pathway - Homo sapiens (human)|Phospholipase D signaling pathway - Homo sapiens (human)|Apelin signaling pathway - Homo sapiens (human)|Vascular smooth muscle contraction - Homo sapiens (human)|Platelet activation - Homo sapien…	17:65010715-65056839:-	1664	2201	1589	1074	546	1134	19.4279	22.4058	22.23	10.6802	7.34199	11.2031	21.3546	9.74177	1.13229	4.61877e-12	3.0514e-10	UP
ENSG00000168214	RBPJ	recombination signal binding protein for immunoglobulin kappa J region [Source:HGNC Symbol;Acc:HGNC:5724]	GO:0032502|GO:0040007|GO:0032991|GO:0000003|GO:0002376|GO:0023052|GO:0005623|GO:0009987|GO:0022414|GO:0008152|GO:0050896|GO:0001071|GO:0005488|GO:0003824|GO:0051716|GO:0097159|GO:0009892|GO:0003700|GO:0048523|GO:0044877|GO:0008283|GO:0050794|GO:0045321|GO:0043229|GO:0006807|GO:0006950|GO:0000150|GO:0044702|GO:0071704|GO:0006955|GO:0009628|GO:0044237|GO:0003006|GO:0023051|GO:0009653|GO:0016043|GO:…	developmental process|growth|macromolecular complex|reproduction|immune system process|signaling|cell|cellular process|reproductive process|metabolic process|response to stimulus|nucleic acid binding transcription factor activity|binding|catalytic activity|cellular response to stimulus|organic cyclic compound binding|negative regulation of metabolic process|transcription factor activity, sequence…	K06053	recombining binding protein suppressor of hairless[-]	hsa05165|hsa05169|hsa05203|hsa04658|hsa04330	Human papillomavirus infection - Homo sapiens (human)|Epstein-Barr virus infection - Homo sapiens (human)|Viral carcinogenesis - Homo sapiens (human)|Th1 and Th2 cell differentiation - Homo sapiens (human)|Notch signaling pathway - Homo sapiens (human)	4:26163455-26435131:+	694	879	676	402	270	466	2.54403	2.80945	2.96929	1.25514	1.13992	1.44544	2.77426	1.28017	1.11577	4.92351e-12	3.24354e-10	UP
ENSG00000277072	STAG3L2	stromal antigen 3-like 2 (pseudogene) [Source:HGNC Symbol;Acc:HGNC:33886]	-	-	-	-	-	-	7:74882163-74890610:-	155	211	134	410	374	460	2.80867	3.33366	2.90949	6.32787	7.80531	7.0531	3.01727	7.06209	-1.22685	5.49706e-12	3.61118e-10	DOWN
ENSG00000138759	FRAS1	Fraser extracellular matrix complex subunit 1 [Source:HGNC Symbol;Acc:HGNC:19185]	GO:0032502|GO:0031012|GO:0005623|GO:0016020|GO:0009987|GO:0005576|GO:0005488|GO:0005604|GO:0061618|GO:0005578|GO:0043167|GO:0009653|GO:0071944|GO:0031224|GO:0005515|GO:0005886|GO:0048856|GO:0001822|GO:0009888|GO:0006810|GO:0007275|GO:0048513|GO:0043169|GO:0009887|GO:0048729|GO:0048598|GO:0045184|GO:0008104|GO:0007154|GO:0016021|GO:0060021|GO:0046872|GO:0002009|GO:0001655|GO:0015031|GO:0009790|GO:…	developmental process|extracellular matrix|cell|membrane|cellular process|extracellular region|binding|basement membrane|sublamina densa|proteinaceous extracellular matrix|ion binding|anatomical structure morphogenesis|cell periphery|intrinsic component of membrane|protein binding|plasma membrane|anatomical structure development|kidney development|tissue development|transport|multicellular organi…	-	-	-	-	4:78057570-78544269:+	36	39	32	3	7	2	0.107066	0.10113	0.114036	0.00759901	0.0239775	0.00503388	0.10741	0.0122035	3.13777	6.12835e-12	3.99216e-10	UP
ENSG00000126803	HSPA2	heat shock protein family A (Hsp70) member 2 [Source:HGNC Symbol;Acc:HGNC:5235]	GO:0032502|GO:0032991|GO:0000003|GO:0005623|GO:0016020|GO:0009987|GO:0005576|GO:0022414|GO:0008152|GO:0050896|GO:0005488|GO:0036094|GO:1903561|GO:0097159|GO:0048523|GO:0050794|GO:0043229|GO:0051050|GO:0006950|GO:0043209|GO:0044702|GO:0051321|GO:0071704|GO:0043167|GO:0009628|GO:0009986|GO:0019953|GO:0044237|GO:0003006|GO:0016043|GO:0006457|GO:0043227|GO:0008289|GO:0071944|GO:0009893|GO:0032504|GO:…	developmental process|macromolecular complex|reproduction|cell|membrane|cellular process|extracellular region|reproductive process|metabolic process|response to stimulus|binding|small molecule binding|extracellular vesicle|organic cyclic compound binding|negative regulation of cellular process|regulation of cellular process|intracellular organelle|positive regulation of transport|response to stre…	K03283	heat shock 70kDa protein 1/2/6/8[-]	hsa04612|hsa04010|hsa04144|hsa05164|hsa05145|hsa04141|hsa03040|hsa04915|hsa05162|hsa04213|hsa05134	Antigen processing and presentation - Homo sapiens (human)|MAPK signaling pathway - Homo sapiens (human)|Endocytosis - Homo sapiens (human)|Influenza A - Homo sapiens (human)|Toxoplasmosis - Homo sapiens (human)|Protein processing in endoplasmic reticulum - Homo sapiens (human)|Spliceosome - Homo sapiens (human)|Estrogen signaling pathway - Homo sapiens (human)|Measles - Homo sapiens (human)|Long…	14:64535905-64546173:+	54	44	39	167	113	161	0.449315	0.319209	0.388838	1.18352	1.08289	1.13353	0.385788	1.13331	-1.55467	6.5335e-12	4.24423e-10	DOWN
ENSG00000111145	ELK3	ETS transcription factor ELK3 [Source:HGNC Symbol;Acc:HGNC:3325]	GO:0032502|GO:0023052|GO:0005623|GO:0009987|GO:0008152|GO:0050896|GO:0001071|GO:0005488|GO:0000988|GO:0051716|GO:0097159|GO:0009892|GO:0003700|GO:0048523|GO:0050794|GO:0043229|GO:0006807|GO:0006950|GO:0071704|GO:0044237|GO:0000989|GO:0009653|GO:0043227|GO:0009893|GO:0009058|GO:0005622|GO:0005515|GO:0048856|GO:0048646|GO:0019222|GO:0048514|GO:0003712|GO:0006725|GO:1901360|GO:0001568|GO:0007275|GO:…	developmental process|signaling|cell|cellular process|metabolic process|response to stimulus|nucleic acid binding transcription factor activity|binding|transcription factor activity, protein binding|cellular response to stimulus|organic cyclic compound binding|negative regulation of metabolic process|transcription factor activity, sequence-specific DNA binding|negative regulation of cellular proc…	-	-	-	-	12:96194382-96269835:+	314	317	248	142	80	141	3.08064	2.71168	2.91544	1.18659	0.903961	1.17053	2.90259	1.08703	1.41695	6.65468e-12	4.299e-10	UP
ENSG00000080822	CLDND1	claudin domain containing 1 [Source:HGNC Symbol;Acc:HGNC:1322]	GO:0005623|GO:0016020|GO:0009986|GO:0045177|GO:0071944|GO:0031224|GO:0005886|GO:0016324|GO:0016021	cell|membrane|cell surface|apical part of cell|cell periphery|intrinsic component of membrane|plasma membrane|apical plasma membrane|integral component of membrane	-	-	-	-	3:98497912-98523066:-	638	714	529	367	190	336	2.71875	2.65287	2.70114	1.33205	0.932503	1.21155	2.69092	1.1587	1.21559	7.30813e-12	4.69512e-10	UP
ENSG00000128585	MKLN1	muskelin 1 [Source:HGNC Symbol;Acc:HGNC:7109]	GO:0032502|GO:0023052|GO:0005623|GO:0009987|GO:0050896|GO:0005488|GO:0051716|GO:0042995|GO:0050794|GO:0009653|GO:0016043|GO:0007155|GO:0071944|GO:0031252|GO:0050793|GO:0005622|GO:0005515|GO:0048856|GO:0008360|GO:0005938|GO:0051128|GO:0005737|GO:0001726|GO:0031589|GO:0007154|GO:0007165|GO:0048869|GO:0030029|GO:0006996|GO:0000902|GO:0005829|GO:0007010|GO:0007160|GO:0022604|GO:0030036|GO:0031532	developmental process|signaling|cell|cellular process|response to stimulus|binding|cellular response to stimulus|cell projection|regulation of cellular process|anatomical structure morphogenesis|cellular component organization|cell adhesion|cell periphery|cell leading edge|regulation of developmental process|intracellular|protein binding|anatomical structure development|regulation of cell shape|c…	-	-	-	-	7:131110096-131496636:+	2233	2854	2148	1581	855	1543	8.85172	9.86419	10.2027	5.33795	3.90349	5.17555	9.63954	4.80566	1.00423	7.62629e-12	4.88606e-10	UP
ENSG00000005102	MEOX1	mesenchyme homeobox 1 [Source:HGNC Symbol;Acc:HGNC:7013]	GO:0032502|GO:0002376|GO:0005623|GO:0009987|GO:0008152|GO:0001071|GO:0005488|GO:0097159|GO:0003700|GO:0044877|GO:0050794|GO:0043229|GO:0006807|GO:0071704|GO:0044237|GO:0009653|GO:0043227|GO:0009893|GO:0009058|GO:0005622|GO:0002520|GO:0005515|GO:0048856|GO:0048646|GO:0019222|GO:0001756|GO:0006725|GO:0009888|GO:1901360|GO:0007275|GO:0003676|GO:0048513|GO:0034641|GO:0031325|GO:0046483|GO:0043231|GO:…	developmental process|immune system process|cell|cellular process|metabolic process|nucleic acid binding transcription factor activity|binding|organic cyclic compound binding|transcription factor activity, sequence-specific DNA binding|macromolecular complex binding|regulation of cellular process|intracellular organelle|nitrogen compound metabolic process|organic substance metabolic process|cellu…	-	-	-	-	17:43640388-43661954:-	2	6	5	48	31	33	0.0219972	0.0575446	0.0659077	0.449738	0.392754	0.307172	0.0484832	0.383222	-2.98262	8.41216e-12	5.37479e-10	DOWN
ENSG00000174358	SLC6A19	solute carrier family 6 member 19 [Source:HGNC Symbol;Acc:HGNC:27960]	GO:0005215|GO:0005623|GO:0016020|GO:0009987|GO:0005576|GO:0050896|GO:0005488|GO:1903561|GO:0042995|GO:0022857|GO:0005326|GO:0043227|GO:0071944|GO:0009605|GO:0031224|GO:0005515|GO:0005886|GO:0005903|GO:0006810|GO:0009991|GO:0031982|GO:0005887|GO:0022891|GO:0005328|GO:0031226|GO:0055085|GO:0070062|GO:0031253|GO:0016021|GO:0007584|GO:0006836|GO:0031526|GO:0006811|GO:0015075|GO:0031667|GO:0006820|GO:…	transporter activity|cell|membrane|cellular process|extracellular region|response to stimulus|binding|extracellular vesicle|cell projection|transmembrane transporter activity|neurotransmitter transporter activity|membrane-bounded organelle|cell periphery|response to external stimulus|intrinsic component of membrane|protein binding|plasma membrane|brush border|transport|response to extracellular s…	K05334	solute carrier family 6 (neurotransmitter transporter) member 19[-]	hsa04974|hsa04978	Protein digestion and absorption - Homo sapiens (human)|Mineral absorption - Homo sapiens (human)	5:1201595-1225117:+	7	20	8	62	50	85	0.0699749	0.17433	0.0958296	0.527904	0.575677	0.719007	0.113378	0.607529	-2.42181	8.59168e-12	5.45958e-10	DOWN
ENSG00000086730	LAT2	linker for activation of T cells family member 2 [Source:HGNC Symbol;Acc:HGNC:12749]	GO:0002376|GO:0023052|GO:0005623|GO:0016020|GO:0009987|GO:0005576|GO:0050896|GO:0005488|GO:1903561|GO:0051716|GO:0050794|GO:0045321|GO:0043229|GO:0006950|GO:0006955|GO:0051641|GO:0043227|GO:0071944|GO:0031224|GO:0002684|GO:0005622|GO:0002682|GO:0005515|GO:0005886|GO:0002757|GO:0002250|GO:0045087|GO:0051640|GO:0006810|GO:0032940|GO:0006952|GO:0031982|GO:0043231|GO:0005737|GO:0051656|GO:0001775|GO:…	immune system process|signaling|cell|membrane|cellular process|extracellular region|response to stimulus|binding|extracellular vesicle|cellular response to stimulus|regulation of cellular process|leukocyte activation|intracellular organelle|response to stress|immune response|cellular localization|membrane-bounded organelle|cell periphery|intrinsic component of membrane|positive regulation of immu…	-	-	-	-	7:74199652-74229834:+	62	45	45	7	5	14	0.575763	0.364361	0.500732	0.0553713	0.0534765	0.110014	0.480285	0.0729541	2.71883	9.49068e-12	5.96583e-10	UP
ENSG00000131018	SYNE1	spectrin repeat containing nuclear envelope protein 1 [Source:HGNC Symbol;Acc:HGNC:17089]	GO:0032502|GO:0032991|GO:0045202|GO:0005623|GO:0016020|GO:0009987|GO:0005488|GO:0097159|GO:0044877|GO:0043229|GO:0042175|GO:0051641|GO:0016043|GO:0043227|GO:0019867|GO:0071944|GO:0031224|GO:0005640|GO:0005622|GO:0005515|GO:0005886|GO:0043234|GO:0012505|GO:0048856|GO:0097060|GO:0031090|GO:0042802|GO:0030017|GO:0051640|GO:0003676|GO:0045211|GO:0061061|GO:0043231|GO:0005521|GO:0051651|GO:0005737|GO:…	developmental process|macromolecular complex|synapse|cell|membrane|cellular process|binding|organic cyclic compound binding|macromolecular complex binding|intracellular organelle|nuclear outer membrane-endoplasmic reticulum membrane network|cellular localization|cellular component organization|membrane-bounded organelle|outer membrane|cell periphery|intrinsic component of membrane|nuclear outer m…	-	-	-	-	6:152121684-152637801:-	941	1140	927	635	397	594	1.03732	1.09572	1.22446	0.596214	0.504037	0.554067	1.11917	0.551439	1.02115	9.66279e-12	6.04145e-10	UP
ENSG00000182670	TTC3	tetratricopeptide repeat domain 3 [Source:HGNC Symbol;Acc:HGNC:12393]	GO:0005623|GO:0009987|GO:0008152|GO:0005488|GO:0003824|GO:0043229|GO:0071704|GO:0009056|GO:0043167|GO:0044237|GO:0043227|GO:0016874|GO:0005622|GO:0005515|GO:0016740|GO:0043231|GO:0043169|GO:0005737|GO:0019787|GO:0019538|GO:0005730|GO:0046872|GO:0043412|GO:0030163|GO:0004842|GO:0044265|GO:0036211|GO:0031981|GO:0006508|GO:0044267|GO:0005634|GO:0044257|GO:0051603|GO:0046914|GO:0006464|GO:0019941|GO:…	cell|cellular process|metabolic process|binding|catalytic activity|intracellular organelle|organic substance metabolic process|catabolic process|ion binding|cellular metabolic process|membrane-bounded organelle|ligase activity|intracellular|protein binding|transferase activity|intracellular membrane-bounded organelle|cation binding|cytoplasm|ubiquitin-like protein transferase activity|protein met…	-	-	-	-	21:37073226-37203112:+	1019	1224	775	618	267	451	3.36171	3.52076	3.06359	1.73652	1.01449	1.25897	3.31535	1.33666	1.31053	1.0009e-11	6.24116e-10	UP
ENSG00000108443	RPS6KB1	ribosomal protein S6 kinase B1 [Source:HGNC Symbol;Acc:HGNC:10436]	GO:0040011|GO:0032502|GO:0040007|GO:0000003|GO:0045202|GO:0007610|GO:0023052|GO:0005623|GO:0016020|GO:0009987|GO:0022414|GO:0008152|GO:0030054|GO:0050896|GO:0005488|GO:0003824|GO:0036094|GO:0051716|GO:0042995|GO:0033218|GO:0097159|GO:0048523|GO:0008283|GO:0050794|GO:0040012|GO:0043229|GO:0006807|GO:0006950|GO:0044702|GO:0071704|GO:0043167|GO:0009628|GO:0009986|GO:0019953|GO:0044237|GO:0003006|GO:…	locomotion|developmental process|growth|reproduction|synapse|behavior|signaling|cell|membrane|cellular process|reproductive process|metabolic process|cell junction|response to stimulus|binding|catalytic activity|small molecule binding|cellular response to stimulus|cell projection|amide binding|organic cyclic compound binding|negative regulation of cellular process|cell proliferation|regulation of…	K04688	ribosomal protein S6 kinase beta[2.7.11.1]	hsa05200|hsa05165|hsa04151|hsa05163|hsa05170|hsa04714|hsa05205|hsa05225|hsa04150|hsa05224|hsa05226|hsa04910|hsa04371|hsa04140|hsa04152|hsa01522|hsa04931|hsa05231|hsa04211|hsa04066|hsa04350|hsa04666|hsa04012|hsa05210|hsa01521|hsa04213|hsa05212|hsa05221	Pathways in cancer - Homo sapiens (human)|Human papillomavirus infection - Homo sapiens (human)|PI3K-Akt signaling pathway - Homo sapiens (human)|Human cytomegalovirus infection - Homo sapiens (human)|Human immunodeficiency virus 1 infection - Homo sapiens (human)|Thermogenesis - Homo sapiens (human)|Proteoglycans in cancer - Homo sapiens (human)|Hepatocellular carcinoma - Homo sapiens (human)|mT…	17:59893046-59950564:+	874	1044	736	483	216	492	3.76468	3.9209	3.79872	1.77202	1.07157	1.79322	3.8281	1.5456	1.30846	1.06717e-11	6.60148e-10	UP
ENSG00000001084	GCLC	glutamate-cysteine ligase catalytic subunit [Source:HGNC Symbol;Acc:HGNC:4311]	GO:0032991|GO:0023052|GO:0005623|GO:0016020|GO:0009987|GO:0008152|GO:0050896|GO:0005488|GO:0003824|GO:0036094|GO:0051716|GO:0097159|GO:0009892|GO:0048523|GO:0050794|GO:0006807|GO:0006950|GO:0071704|GO:0009056|GO:0043167|GO:0009628|GO:0044237|GO:0023051|GO:0016043|GO:0048037|GO:0023057|GO:0009893|GO:0009058|GO:0031224|GO:0016874|GO:0005622|GO:0005515|GO:0043234|GO:0019222|GO:0006575|GO:0042391|GO:…	macromolecular complex|signaling|cell|membrane|cellular process|metabolic process|response to stimulus|binding|catalytic activity|small molecule binding|cellular response to stimulus|organic cyclic compound binding|negative regulation of metabolic process|negative regulation of cellular process|regulation of cellular process|nitrogen compound metabolic process|response to stress|organic substance…	K11204	glutamate--cysteine ligase catalytic subunit[6.3.2.2]	hsa01100|hsa00480|hsa00270|hsa04216	Metabolic pathways - Homo sapiens (human)|Glutathione metabolism - Homo sapiens (human)|Cysteine and methionine metabolism - Homo sapiens (human)|Ferroptosis - Homo sapiens (human)	6:53497341-53616970:-	638	771	599	391	284	355	3.27358	3.44926	3.68275	1.70877	1.6783	1.54129	3.46853	1.64279	1.07818	1.07835e-11	6.65114e-10	UP
ENSG00000125966	MMP24	matrix metallopeptidase 24 [Source:HGNC Symbol;Acc:HGNC:7172]	GO:0032502|GO:0031012|GO:0005623|GO:0016020|GO:0009987|GO:0005576|GO:0008152|GO:0050896|GO:0005488|GO:0003824|GO:1903561|GO:0051606|GO:0043229|GO:0005578|GO:0071704|GO:0043167|GO:0009628|GO:0007155|GO:0043227|GO:0071944|GO:0009605|GO:0009893|GO:0016787|GO:0031224|GO:0030234|GO:0005622|GO:0005515|GO:0005886|GO:0012505|GO:0048856|GO:0031090|GO:0019222|GO:0016337|GO:0007275|GO:0050877|GO:0008047|GO:…	developmental process|extracellular matrix|cell|membrane|cellular process|extracellular region|metabolic process|response to stimulus|binding|catalytic activity|extracellular vesicle|detection of stimulus|intracellular organelle|proteinaceous extracellular matrix|organic substance metabolic process|ion binding|response to abiotic stimulus|cell adhesion|membrane-bounded organelle|cell periphery|re…	K08002	matrix metalloproteinase-24 (membrane-inserted)[3.4.24.-]	hsa04928	Parathyroid hormone synthesis, secretion and action - Homo sapiens (human)	20:35226654-35277000:+	125	142	94	349	295	311	2.03209	2.01276	1.83107	4.83239	5.52336	4.27805	1.95864	4.87793	-1.31642	1.08091e-11	6.65114e-10	DOWN
ENSG00000175084	DES	desmin [Source:HGNC Symbol;Acc:HGNC:2770]	GO:0045202|GO:0005198|GO:0005623|GO:0016020|GO:0009987|GO:0005576|GO:0030054|GO:0005488|GO:1903561|GO:0005200|GO:0031594|GO:0043229|GO:0005911|GO:0016043|GO:0043227|GO:0071944|GO:0005622|GO:0005515|GO:0005886|GO:0042802|GO:0030017|GO:0030018|GO:0044291|GO:0005912|GO:0031982|GO:0005882|GO:0005737|GO:0003012|GO:0006928|GO:0042383|GO:0031674|GO:0005913|GO:0070062|GO:0008092|GO:0030029|GO:0003013|GO:…	synapse|structural molecule activity|cell|membrane|cellular process|extracellular region|cell junction|binding|extracellular vesicle|structural constituent of cytoskeleton|neuromuscular junction|intracellular organelle|cell-cell junction|cellular component organization|membrane-bounded organelle|cell periphery|intracellular|protein binding|plasma membrane|identical protein binding|sarcomere|Z dis…	K07610	desmin[-]	hsa05414|hsa05410|hsa05412	Dilated cardiomyopathy (DCM) - Homo sapiens (human)|Hypertrophic cardiomyopathy (HCM) - Homo sapiens (human)|Arrhythmogenic right ventricular cardiomyopathy (ARVC) - Homo sapiens (human)	2:219418377-219426739:+	126	126	93	41	34	36	3.09425	2.69788	2.7366	0.85758	0.96164	0.748074	2.84291	0.855765	1.73208	1.08444e-11	6.65531e-10	UP
ENSG00000117226	GBP3	guanylate binding protein 3 [Source:HGNC Symbol;Acc:HGNC:4184]	GO:0002376|GO:0005623|GO:0016020|GO:0008152|GO:0050896|GO:0005488|GO:0003824|GO:0036094|GO:0097159|GO:0043229|GO:0006950|GO:0043167|GO:0051707|GO:0043227|GO:0009607|GO:0009605|GO:0016787|GO:0005622|GO:0005515|GO:0012505|GO:0031090|GO:0043168|GO:0006952|GO:0001882|GO:0016817|GO:0098542|GO:0043231|GO:0005737|GO:0009615|GO:0051607|GO:0000166|GO:0005794|GO:0035639|GO:0001883|GO:0016818|GO:0032549|GO:…	immune system process|cell|membrane|metabolic process|response to stimulus|binding|catalytic activity|small molecule binding|organic cyclic compound binding|intracellular organelle|response to stress|ion binding|response to other organism|membrane-bounded organelle|response to biotic stimulus|response to external stimulus|hydrolase activity|intracellular|protein binding|endomembrane system|organe…	K20899	guanylate-binding protein 1/3/4/7[-]	hsa04621	NOD-like receptor signaling pathway - Homo sapiens (human)	1:89006666-89022894:-	111	158	120	37	25	57	0.7481	0.928462	0.969089	0.212393	0.194059	0.325062	0.881884	0.243838	1.85467	1.10672e-11	6.77425e-10	UP
ENSG00000015413	DPEP1	dipeptidase 1 [Source:HGNC Symbol;Acc:HGNC:3002]	GO:0040011|GO:0005623|GO:0016020|GO:0009987|GO:0005576|GO:0008152|GO:0050896|GO:0005488|GO:0003824|GO:1903561|GO:0051716|GO:0040013|GO:0042995|GO:0009892|GO:0048523|GO:0050794|GO:0040012|GO:0006807|GO:0006950|GO:0071704|GO:0009056|GO:0043167|GO:0044237|GO:0045177|GO:0048870|GO:0072341|GO:0043227|GO:0008289|GO:0071944|GO:0016787|GO:0031224|GO:0005615|GO:0030234|GO:0005515|GO:0005886|GO:0019222|GO:…	locomotion|cell|membrane|cellular process|extracellular region|metabolic process|response to stimulus|binding|catalytic activity|extracellular vesicle|cellular response to stimulus|negative regulation of locomotion|cell projection|negative regulation of metabolic process|negative regulation of cellular process|regulation of cellular process|regulation of locomotion|nitrogen compound metabolic pro…	-	-	-	-	16:89613308-89638456:+	11	10	11	61	51	54	0.146307	0.115972	0.175313	0.691046	0.781255	0.607738	0.145864	0.693346	-2.24895	1.16232e-11	7.09594e-10	DOWN
ENSG00000198125	MB	myoglobin [Source:HGNC Symbol;Acc:HGNC:6915]	GO:0032502|GO:0005215|GO:0002376|GO:0009987|GO:0005576|GO:0050896|GO:0005488|GO:1903561|GO:0097159|GO:0006950|GO:0043167|GO:0009628|GO:0043227|GO:0019825|GO:0002262|GO:0002520|GO:0048856|GO:0007507|GO:0006810|GO:0007275|GO:0048513|GO:0034101|GO:0031982|GO:0043169|GO:0003012|GO:0042592|GO:0006979|GO:0005344|GO:0070062|GO:0009725|GO:0001666|GO:0048869|GO:0010035|GO:0010033|GO:0006936|GO:0030218|GO:…	developmental process|transporter activity|immune system process|cellular process|extracellular region|response to stimulus|binding|extracellular vesicle|organic cyclic compound binding|response to stress|ion binding|response to abiotic stimulus|membrane-bounded organelle|oxygen binding|myeloid cell homeostasis|immune system development|anatomical structure development|heart development|transport…	-	-	-	-	22:35606764-35637951:-	70	92	56	22	16	20	1.4861	1.70296	1.42455	0.39781	0.391212	0.35927	1.53787	0.382764	2.00641	1.17632e-11	7.14398e-10	UP
ENSG00000106804	C5	complement C5 [Source:HGNC Symbol;Acc:HGNC:1331]	GO:0040011|GO:0032502|GO:0032991|GO:0002376|GO:0007610|GO:0023052|GO:0005623|GO:0016020|GO:0009987|GO:0005576|GO:0008152|GO:0050896|GO:0005488|GO:1903561|GO:0019835|GO:0051716|GO:0040013|GO:0002683|GO:0009892|GO:0048523|GO:0048521|GO:0050794|GO:0040012|GO:0051050|GO:0006950|GO:0071704|GO:0050900|GO:0009056|GO:0006955|GO:0044237|GO:0051641|GO:0050795|GO:0006914|GO:0048870|GO:0023051|GO:0009653|GO:…	locomotion|developmental process|macromolecular complex|immune system process|behavior|signaling|cell|membrane|cellular process|extracellular region|metabolic process|response to stimulus|binding|extracellular vesicle|cytolysis|cellular response to stimulus|negative regulation of locomotion|negative regulation of immune system process|negative regulation of metabolic process|negative regulation o…	K03994	complement component 5[-]	hsa04080|hsa05168|hsa05322|hsa05150|hsa04610|hsa05133|hsa05020	Neuroactive ligand-receptor interaction - Homo sapiens (human)|Herpes simplex infection - Homo sapiens (human)|Systemic lupus erythematosus - Homo sapiens (human)|Staphylococcus aureus infection - Homo sapiens (human)|Complement and coagulation cascades - Homo sapiens (human)|Pertussis - Homo sapiens (human)|Prion diseases - Homo sapiens (human)	9:120952335-121050276:-	244	273	237	119	73	119	2.59312	2.52968	3.01803	1.07717	0.893519	1.07012	2.71361	1.0136	1.42072	1.23695e-11	7.45398e-10	UP
ENSG00000163235	TGFA	transforming growth factor alpha [Source:HGNC Symbol;Acc:HGNC:11765]	GO:0032502|GO:0023052|GO:0005623|GO:0016020|GO:0009987|GO:0005576|GO:0008152|GO:0050896|GO:0005488|GO:0051716|GO:0048523|GO:0008283|GO:0050794|GO:0043229|GO:0006950|GO:0042175|GO:0071704|GO:0009986|GO:0044237|GO:0051641|GO:0023051|GO:0009653|GO:0016043|GO:0043227|GO:0071944|GO:0009893|GO:0009058|GO:0031224|GO:0005615|GO:0005622|GO:0005789|GO:0005515|GO:0005886|GO:0012505|GO:0048856|GO:0048646|GO:…	developmental process|signaling|cell|membrane|cellular process|extracellular region|metabolic process|response to stimulus|binding|cellular response to stimulus|negative regulation of cellular process|cell proliferation|regulation of cellular process|intracellular organelle|response to stress|nuclear outer membrane-endoplasmic reticulum membrane network|organic substance metabolic process|cell su…	K08774	transforming growth factor, alpha[-]	hsa05200|hsa04151|hsa04010|hsa04014|hsa05225|hsa04915|hsa05215|hsa04012|hsa05210|hsa01521|hsa05214|hsa05212|hsa05223|hsa05211	Pathways in cancer - Homo sapiens (human)|PI3K-Akt signaling pathway - Homo sapiens (human)|MAPK signaling pathway - Homo sapiens (human)|Ras signaling pathway - Homo sapiens (human)|Hepatocellular carcinoma - Homo sapiens (human)|Estrogen signaling pathway - Homo sapiens (human)|Prostate cancer - Homo sapiens (human)|ErbB signaling pathway - Homo sapiens (human)|Colorectal cancer - Homo sapiens …	2:70447280-70554193:-	194	190	116	59	42	69	1.93239	1.65011	1.3845	0.500547	0.48183	0.58156	1.65567	0.521312	1.66719	1.26885e-11	7.62648e-10	UP
ENSG00000106392	C1GALT1	core 1 synthase, glycoprotein-N-acetylgalactosamine 3-beta-galactosyltransferase 1 [Source:HGNC Symbol;Acc:HGNC:24337]	GO:0032502|GO:0005623|GO:0016020|GO:0009987|GO:0008152|GO:0005488|GO:0003824|GO:0043229|GO:0071704|GO:0043167|GO:0044237|GO:0009653|GO:0043227|GO:0009058|GO:0031224|GO:0005622|GO:0005515|GO:0012505|GO:0016740|GO:0048856|GO:0048646|GO:0031090|GO:0048514|GO:0006486|GO:0048565|GO:0001822|GO:0009888|GO:0048468|GO:0035295|GO:0001568|GO:0007275|GO:0048513|GO:0043231|GO:0043169|GO:0005737|GO:0005975|GO:…	developmental process|cell|membrane|cellular process|metabolic process|binding|catalytic activity|intracellular organelle|organic substance metabolic process|ion binding|cellular metabolic process|anatomical structure morphogenesis|membrane-bounded organelle|biosynthetic process|intrinsic component of membrane|intracellular|protein binding|endomembrane system|transferase activity|anatomical struc…	K00731	glycoprotein-N-acetylgalactosamine 3-beta-galactosyltransferase[2.4.1.122]	hsa01100|hsa00512	Metabolic pathways - Homo sapiens (human)|Mucin type O-glycan biosynthesis - Homo sapiens (human)	7:7156934-7248651:+	331	384	275	176	92	155	1.56901	1.58707	1.56197	0.710582	0.502267	0.621698	1.57268	0.611515	1.36277	1.32548e-11	7.92602e-10	UP
ENSG00000196872	CRACDL	CRACD like [Source:HGNC Symbol;Acc:HGNC:33454]	-	-	-	-	-	-	2:98793846-98936259:-	122	149	78	321	269	345	1.09211	1.16295	0.836651	2.44746	2.77337	2.61323	1.03057	2.61136	-1.34135	1.40485e-11	8.35778e-10	DOWN
ENSG00000120820	GLT8D2	glycosyltransferase 8 domain containing 2 [Source:HGNC Symbol;Acc:HGNC:24890]	GO:0005623|GO:0016020|GO:0008152|GO:0003824|GO:0043229|GO:0071704|GO:0043227|GO:0009058|GO:0031224|GO:0005622|GO:0012505|GO:0016740|GO:0043231|GO:0005737|GO:0005975|GO:0016757|GO:0016021|GO:0005794|GO:0005976|GO:0009059|GO:0016051|GO:0000271	cell|membrane|metabolic process|catalytic activity|intracellular organelle|organic substance metabolic process|membrane-bounded organelle|biosynthetic process|intrinsic component of membrane|intracellular|endomembrane system|transferase activity|intracellular membrane-bounded organelle|cytoplasm|carbohydrate metabolic process|transferase activity, transferring glycosyl groups|integral component o…	-	-	-	-	12:103988984-104064183:-	164	180	135	74	27	44	2.2356	2.1394	2.20508	0.859185	0.423895	0.507519	2.19336	0.596866	1.87766	1.41988e-11	8.42568e-10	UP
ENSG00000079337	RAPGEF3	Rap guanine nucleotide exchange factor 3 [Source:HGNC Symbol;Acc:HGNC:16629]	GO:0040011|GO:0032502|GO:0045202|GO:0023052|GO:0005623|GO:0016020|GO:0009987|GO:0005576|GO:0008152|GO:0050896|GO:0005488|GO:0036094|GO:1903561|GO:0051716|GO:0042995|GO:0097159|GO:0009892|GO:0045178|GO:0048523|GO:1990794|GO:0008283|GO:0050794|GO:0040012|GO:0043229|GO:0006807|GO:0051050|GO:0006950|GO:0044089|GO:0071704|GO:0009056|GO:0043167|GO:0044237|GO:0051641|GO:0045177|GO:0048870|GO:0023051|GO:…	locomotion|developmental process|synapse|signaling|cell|membrane|cellular process|extracellular region|metabolic process|response to stimulus|binding|small molecule binding|extracellular vesicle|cellular response to stimulus|cell projection|organic cyclic compound binding|negative regulation of metabolic process|basal part of cell|negative regulation of cellular process|basolateral part of cell|c…	K08014	Rap guanine nucleotide exchange factor 3[-]	hsa04024|hsa04015|hsa04072|hsa04261|hsa04726|hsa04670	cAMP signaling pathway - Homo sapiens (human)|Rap1 signaling pathway - Homo sapiens (human)|Phospholipase D signaling pathway - Homo sapiens (human)|Adrenergic signaling in cardiomyocytes - Homo sapiens (human)|Serotonergic synapse - Homo sapiens (human)|Leukocyte transendothelial migration - Homo sapiens (human)	12:47734367-47771040:-	250	304	222	76	97	81	0.81982	0.869202	0.872315	0.212272	0.366352	0.224759	0.853779	0.267795	1.67274	1.63718e-11	9.59312e-10	UP
ENSG00000139793	MBNL2	muscleblind like splicing regulator 2 [Source:HGNC Symbol;Acc:HGNC:16746]	GO:0005623|GO:0009987|GO:0008152|GO:0005488|GO:0097159|GO:0050794|GO:0043229|GO:0006807|GO:0071704|GO:0043167|GO:0044237|GO:0043227|GO:0005622|GO:0019222|GO:0006725|GO:1901360|GO:0003676|GO:0034641|GO:0046483|GO:0043231|GO:0043169|GO:0005737|GO:0006139|GO:0031323|GO:0010468|GO:0046872|GO:0003723|GO:0051252|GO:0010467|GO:0016070|GO:0005634|GO:0006396|GO:0050684|GO:0043484|GO:0016071|GO:0044822|GO:…	cell|cellular process|metabolic process|binding|organic cyclic compound binding|regulation of cellular process|intracellular organelle|nitrogen compound metabolic process|organic substance metabolic process|ion binding|cellular metabolic process|membrane-bounded organelle|intracellular|regulation of metabolic process|cellular aromatic compound metabolic process|organic cyclic compound metabolic p…	-	-	-	-	13:97221434-97394120:+	695	851	637	434	220	408	5.49545	5.86701	6.03532	2.92289	2.0035	2.7298	5.79926	2.55206	1.18421	1.63506e-11	9.59312e-10	UP
ENSG00000212694	LINC01089	long intergenic non-protein coding RNA 1089 [Source:HGNC Symbol;Acc:HGNC:27886]	-	-	-	-	-	-	12:121795267-121803906:-	75	112	46	304	209	239	0.612056	0.796917	0.449805	2.11303	1.96437	1.65035	0.619593	1.90925	-1.62361	1.65798e-11	9.69068e-10	DOWN
ENSG00000108510	MED13	mediator complex subunit 13 [Source:HGNC Symbol;Acc:HGNC:22474]	GO:0032991|GO:0023052|GO:0005623|GO:0016020|GO:0009987|GO:0008152|GO:0050896|GO:0005488|GO:0000988|GO:0051716|GO:0004872|GO:0009892|GO:0048523|GO:0050794|GO:0043229|GO:0006807|GO:0071704|GO:0044237|GO:0023051|GO:0000989|GO:0043227|GO:0023057|GO:0009893|GO:0009058|GO:0005622|GO:0005515|GO:0043234|GO:0019222|GO:0003712|GO:0006725|GO:1901360|GO:0005102|GO:0034641|GO:0031325|GO:0046483|GO:0043231|GO:…	macromolecular complex|signaling|cell|membrane|cellular process|metabolic process|response to stimulus|binding|transcription factor activity, protein binding|cellular response to stimulus|receptor activity|negative regulation of metabolic process|negative regulation of cellular process|regulation of cellular process|intracellular organelle|nitrogen compound metabolic process|organic substance met…	K15164	mediator of RNA polymerase II transcription subunit 13[-]	hsa04919	Thyroid hormone signaling pathway - Homo sapiens (human)	17:61942605-62065282:-	1400	1823	1445	981	553	1005	6.87141	7.80141	8.49823	4.10101	3.12602	4.17384	7.72368	3.80029	1.02318	1.71829e-11	9.97538e-10	UP
ENSG00000143847	PPFIA4	PTPRF interacting protein alpha 4 [Source:HGNC Symbol;Acc:HGNC:9248]	GO:0045202|GO:0023052|GO:0005623|GO:0009987|GO:0005488|GO:0048786|GO:0009986|GO:0051641|GO:0005622|GO:0007269|GO:0005515|GO:0006810|GO:0032940|GO:0005737|GO:0007267|GO:0007154|GO:0051649|GO:0001505|GO:0006836|GO:0005829|GO:0006811|GO:0046903|GO:0014047|GO:0006820|GO:0015711|GO:0046942|GO:0006865|GO:0046717|GO:0006835|GO:0007268	synapse|signaling|cell|cellular process|binding|presynaptic active zone|cell surface|cellular localization|intracellular|neurotransmitter secretion|protein binding|transport|secretion by cell|cytoplasm|cell-cell signaling|cell communication|establishment of localization in cell|regulation of neurotransmitter levels|neurotransmitter transport|cytosol|ion transport|secretion|glutamate secretion|ani…	-	-	-	-	1:203026498-203078740:+	20	26	28	130	78	96	0.0677253	0.0767638	0.113611	0.374939	0.304198	0.275066	0.0860333	0.318068	-1.88637	1.71615e-11	9.97538e-10	DOWN
ENSG00000160094	ZNF362	zinc finger protein 362 [Source:HGNC Symbol;Acc:HGNC:18079]	GO:0005623|GO:0009987|GO:0008152|GO:0005488|GO:0097159|GO:0050794|GO:0043229|GO:0006807|GO:0071704|GO:0043167|GO:0044237|GO:0043227|GO:0009058|GO:0005622|GO:0019222|GO:0006725|GO:1901360|GO:0003676|GO:0034641|GO:0046483|GO:0043231|GO:0043169|GO:0006139|GO:0044249|GO:0031323|GO:0003677|GO:0010468|GO:0034645|GO:0046872|GO:0051252|GO:0010467|GO:0009059|GO:0016070|GO:0005634|GO:0032774|GO:2001141|GO:…	cell|cellular process|metabolic process|binding|organic cyclic compound binding|regulation of cellular process|intracellular organelle|nitrogen compound metabolic process|organic substance metabolic process|ion binding|cellular metabolic process|membrane-bounded organelle|biosynthetic process|intracellular|regulation of metabolic process|cellular aromatic compound metabolic process|organic cyclic…	-	-	-	-	1:33256545-33300719:+	250	278	215	602	446	585	4.36373	4.23089	4.49674	8.94991	8.96605	8.64024	4.36379	8.85206	-1.02043	1.71952e-11	9.97538e-10	DOWN
ENSG00000170802	FOXN2	forkhead box N2 [Source:HGNC Symbol;Acc:HGNC:5281]	GO:0032502|GO:0005623|GO:0009987|GO:0008152|GO:0001071|GO:0005488|GO:0097159|GO:0003700|GO:0050794|GO:0043229|GO:0006807|GO:0071704|GO:0044237|GO:0043227|GO:0009058|GO:0005622|GO:0005515|GO:0048856|GO:0019222|GO:0006725|GO:0009888|GO:1901360|GO:0007275|GO:0003676|GO:0048513|GO:0034641|GO:0046483|GO:0061061|GO:0043231|GO:0006139|GO:0048869|GO:0044249|GO:0031323|GO:0003677|GO:0010468|GO:0034645|GO:…	developmental process|cell|cellular process|metabolic process|nucleic acid binding transcription factor activity|binding|organic cyclic compound binding|transcription factor activity, sequence-specific DNA binding|regulation of cellular process|intracellular organelle|nitrogen compound metabolic process|organic substance metabolic process|cellular metabolic process|membrane-bounded organelle|bios…	-	-	-	-	2:48314637-48379294:+	509	606	546	307	156	285	5.36965	5.57404	6.90182	2.75849	1.8954	2.54405	5.94851	2.39931	1.30991	1.79106e-11	1.03646e-09	UP
ENSG00000165983	PTER	phosphotriesterase related [Source:HGNC Symbol;Acc:HGNC:9590]	GO:0032502|GO:0009987|GO:0005576|GO:0008152|GO:0005488|GO:0003824|GO:1903561|GO:0009056|GO:0043167|GO:0043227|GO:0016787|GO:0048856|GO:0009888|GO:0016788|GO:0031982|GO:0043169|GO:0070062|GO:0048869|GO:0046872|GO:0060429|GO:0030154|GO:0030855|GO:0046914|GO:0008270	developmental process|cellular process|extracellular region|metabolic process|binding|catalytic activity|extracellular vesicle|catabolic process|ion binding|membrane-bounded organelle|hydrolase activity|anatomical structure development|tissue development|hydrolase activity, acting on ester bonds|vesicle|cation binding|extracellular exosome|cellular developmental process|metal ion binding|epitheli…	-	-	-	-	10:16436943-16513745:+	446	561	383	257	154	256	4.08107	4.47579	4.19932	2.00298	1.62296	1.98212	4.25206	1.86935	1.18562	1.82543e-11	1.05374e-09	UP
ENSG00000234616	JRK	Jrk helix-turn-helix protein [Source:HGNC Symbol;Acc:HGNC:6199]	GO:0032991|GO:0005623|GO:0005488|GO:0097159|GO:0043229|GO:0043227|GO:0005622|GO:0003676|GO:0043231|GO:0005737|GO:0030529|GO:0003677|GO:0003723|GO:0005634|GO:0044822|GO:0003729	macromolecular complex|cell|binding|organic cyclic compound binding|intracellular organelle|membrane-bounded organelle|intracellular|nucleic acid binding|intracellular membrane-bounded organelle|cytoplasm|intracellular ribonucleoprotein complex|DNA binding|RNA binding|nucleus|poly(A) RNA binding|mRNA binding	-	-	-	-	8:142657460-142681968:-	680	826	571	1464	1662	1542	1.88754	1.99911	1.89918	3.46125	5.31333	3.6218	1.92861	4.13213	-1.09932	1.92299e-11	1.10458e-09	DOWN
ENSG00000280055	TMEM75	transmembrane protein 75 [Source:HGNC Symbol;Acc:HGNC:32295]	-	-	-	-	-	-	8:127946559-127948723:-	16	8	6	66	51	55	0.316199	0.137854	0.142082	1.11093	1.1608	0.919712	0.198712	1.06382	-2.4205	2.00484e-11	1.1474e-09	DOWN
ENSG00000204103	MAFB	MAF bZIP transcription factor B [Source:HGNC Symbol;Acc:HGNC:6408]	GO:0032502|GO:0032991|GO:0002376|GO:0005623|GO:0009987|GO:0008152|GO:0001071|GO:0005488|GO:0002683|GO:0097159|GO:0003700|GO:0048523|GO:0050794|GO:0045321|GO:0043229|GO:0006807|GO:0071704|GO:0044237|GO:0009653|GO:0007155|GO:0043227|GO:0002262|GO:0009893|GO:0009058|GO:0050793|GO:0005622|GO:0002682|GO:0002520|GO:0005515|GO:0043234|GO:0048856|GO:0019222|GO:1903706|GO:0007585|GO:0016337|GO:0045595|GO:…	developmental process|macromolecular complex|immune system process|cell|cellular process|metabolic process|nucleic acid binding transcription factor activity|binding|negative regulation of immune system process|organic cyclic compound binding|transcription factor activity, sequence-specific DNA binding|negative regulation of cellular process|regulation of cellular process|leukocyte activation|int…	K09036	transcription factor MAFB[-]	hsa04928	Parathyroid hormone synthesis, secretion and action - Homo sapiens (human)	20:40685848-40689240:-	92	140	100	311	244	319	1.94567	2.58154	2.53411	5.60204	5.9432	5.70852	2.35378	5.75125	-1.2889	2.03988e-11	1.16313e-09	DOWN
ENSG00000162545	CAMK2N1	calcium/calmodulin dependent protein kinase II inhibitor 1 [Source:HGNC Symbol;Acc:HGNC:24190]	GO:0045202|GO:0005623|GO:0016020|GO:0009987|GO:0008152|GO:0030054|GO:0005488|GO:0042995|GO:0009892|GO:0048523|GO:0050794|GO:0060076|GO:0043229|GO:0071704|GO:0044237|GO:0044297|GO:0071944|GO:0030234|GO:0005622|GO:0005515|GO:0005886|GO:0097060|GO:0019222|GO:0051726|GO:0007049|GO:0004857|GO:0043025|GO:0045211|GO:0019899|GO:0043005|GO:0036477|GO:0014069|GO:0044092|GO:0050790|GO:0019207|GO:0043086|GO:…	synapse|cell|membrane|cellular process|metabolic process|cell junction|binding|cell projection|negative regulation of metabolic process|negative regulation of cellular process|regulation of cellular process|excitatory synapse|intracellular organelle|organic substance metabolic process|cellular metabolic process|cell body|cell periphery|enzyme regulator activity|intracellular|protein binding|plasm…	-	-	-	-	1:20482391-20486220:-	435	488	369	225	169	236	9.91563	9.69883	10.0786	4.36834	4.43676	4.55192	9.89768	4.45234	1.15253	2.0724e-11	1.17592e-09	UP
ENSG00000106546	AHR	aryl hydrocarbon receptor [Source:HGNC Symbol;Acc:HGNC:348]	GO:0032502|GO:0032991|GO:0004871|GO:0000003|GO:0002376|GO:0023052|GO:0005623|GO:0048511|GO:0009987|GO:0022414|GO:0008152|GO:0050896|GO:0001071|GO:0005488|GO:0051716|GO:0097159|GO:0004872|GO:0009892|GO:0003700|GO:0048523|GO:0008283|GO:0050794|GO:0045321|GO:0043229|GO:0006807|GO:0007623|GO:0044702|GO:0071704|GO:0042698|GO:0044237|GO:0038023|GO:0003006|GO:0043227|GO:0004879|GO:0009893|GO:0032504|GO:…	developmental process|macromolecular complex|signal transducer activity|reproduction|immune system process|signaling|cell|rhythmic process|cellular process|reproductive process|metabolic process|response to stimulus|nucleic acid binding transcription factor activity|binding|cellular response to stimulus|organic cyclic compound binding|receptor activity|negative regulation of metabolic process|tra…	K09093	aryl hydrocarbon receptor[-]	hsa04659|hsa04934	Th17 cell differentiation - Homo sapiens (human)|Cushing syndrome - Homo sapiens (human)	7:17298622-17346152:+	849	972	747	470	355	558	6.04683	6.03608	6.37505	2.85116	2.91204	3.36284	6.15265	3.04201	1.01618	2.23188e-11	1.25315e-09	UP
ENSG00000115504	EHBP1	EH domain binding protein 1 [Source:HGNC Symbol;Acc:HGNC:29144]	GO:0005623|GO:0016020|GO:0005488|GO:0071944|GO:0005622|GO:0005515|GO:0005886|GO:0005737	cell|membrane|binding|cell periphery|intracellular|protein binding|plasma membrane|cytoplasm	-	-	-	-	2:62673851-63046487:+	712	888	656	445	276	466	4.30132	4.67739	4.74863	2.28974	1.92034	2.3821	4.57578	2.19739	1.05822	2.23538e-11	1.25315e-09	UP
ENSG00000188818	ZDHHC11	zinc finger DHHC-type containing 11 [Source:HGNC Symbol;Acc:HGNC:19158]	GO:0005623|GO:0016020|GO:0008152|GO:0005488|GO:0003824|GO:0043229|GO:0043167|GO:0043227|GO:0031224|GO:0005622|GO:0012505|GO:0016740|GO:0043231|GO:0043169|GO:0016746|GO:0005737|GO:0005783|GO:0016021|GO:0046872|GO:0016747|GO:0016409|GO:0046914|GO:0019706|GO:0008270	cell|membrane|metabolic process|binding|catalytic activity|intracellular organelle|ion binding|membrane-bounded organelle|intrinsic component of membrane|intracellular|endomembrane system|transferase activity|intracellular membrane-bounded organelle|cation binding|transferase activity, transferring acyl groups|cytoplasm|endoplasmic reticulum|integral component of membrane|metal ion binding|transf…	-	-	-	-	5:795606-850986:-	41	31	26	149	81	131	0.257761	0.169923	0.195861	0.797844	0.586493	0.69687	0.207848	0.693736	-1.73885	2.33261e-11	1.3014e-09	DOWN
ENSG00000037042	TUBG2	tubulin gamma 2 [Source:HGNC Symbol;Acc:HGNC:12419]	GO:0032991|GO:0005198|GO:0005623|GO:0009987|GO:0008152|GO:0005488|GO:0003824|GO:0036094|GO:0097159|GO:0043229|GO:0043167|GO:0016043|GO:0016787|GO:0005622|GO:0043234|GO:0007049|GO:0000930|GO:0022402|GO:0043168|GO:0005874|GO:0001882|GO:0016817|GO:0022607|GO:0005737|GO:0000166|GO:0007017|GO:0006996|GO:0005829|GO:0005813|GO:0035639|GO:1903047|GO:0007010|GO:0005815|GO:0001883|GO:0044770|GO:0016818|GO:…	macromolecular complex|structural molecule activity|cell|cellular process|metabolic process|binding|catalytic activity|small molecule binding|organic cyclic compound binding|intracellular organelle|ion binding|cellular component organization|hydrolase activity|intracellular|protein complex|cell cycle|gamma-tubulin complex|cell cycle process|anion binding|microtubule|nucleoside binding|hydrolase a…	K10389	tubulin gamma[-]	hsa05165	Human papillomavirus infection - Homo sapiens (human)	17:42659305-42667006:+	732	834	560	410	285	419	15.1068	15.0071	13.8481	7.20689	6.77412	7.31688	14.654	7.0993	1.04554	2.46107e-11	1.36329e-09	UP
ENSG00000105088	OLFM2	olfactomedin 2 [Source:HGNC Symbol;Acc:HGNC:17189]	GO:0032502|GO:0032991|GO:0045202|GO:0007610|GO:0005623|GO:0016020|GO:0009987|GO:0005576|GO:0030054|GO:0005488|GO:0050794|GO:0043229|GO:0043227|GO:0071944|GO:0031224|GO:0050793|GO:0005622|GO:0005515|GO:0005886|GO:0043234|GO:0007626|GO:0048856|GO:0097060|GO:0045595|GO:0006810|GO:0098797|GO:0050877|GO:0032940|GO:0061061|GO:0005887|GO:0045597|GO:0043231|GO:0005737|GO:0043235|GO:0045184|GO:0031226|GO:…	developmental process|macromolecular complex|synapse|behavior|cell|membrane|cellular process|extracellular region|cell junction|binding|regulation of cellular process|intracellular organelle|membrane-bounded organelle|cell periphery|intrinsic component of membrane|regulation of developmental process|intracellular|protein binding|plasma membrane|protein complex|locomotory behavior|anatomical struc…	-	-	-	-	19:9853718-9936552:-	218	261	143	85	60	86	3.42524	3.57556	2.69223	1.13752	1.08575	1.14337	3.23101	1.12221	1.52564	2.49855e-11	1.37426e-09	UP
ENSG00000134363	FST	follistatin [Source:HGNC Symbol;Acc:HGNC:3971]	GO:0032502|GO:0004871|GO:0002376|GO:0023052|GO:0009987|GO:0005576|GO:0008152|GO:0050896|GO:0005488|GO:0051716|GO:0009892|GO:0048523|GO:0044877|GO:0050794|GO:0006807|GO:0071704|GO:0043167|GO:0044237|GO:0023051|GO:0023057|GO:0009058|GO:0050793|GO:0002520|GO:0005515|GO:0048856|GO:0019222|GO:0006725|GO:0009888|GO:0045684|GO:1901360|GO:0007275|GO:0048513|GO:0034641|GO:0043168|GO:0046483|GO:0001942|GO:…	developmental process|signal transducer activity|immune system process|signaling|cellular process|extracellular region|metabolic process|response to stimulus|binding|cellular response to stimulus|negative regulation of metabolic process|negative regulation of cellular process|macromolecular complex binding|regulation of cellular process|nitrogen compound metabolic process|organic substance metabo…	K04661	follistatin[-]	hsa04350	TGF-beta signaling pathway - Homo sapiens (human)	5:53480409-53487134:+	232	302	205	65	77	113	2.98612	3.38919	3.16166	0.712592	1.14145	1.2307	3.17899	1.02825	1.62838	2.49204e-11	1.37426e-09	UP
ENSG00000147874	HAUS6	HAUS augmin like complex subunit 6 [Source:HGNC Symbol;Acc:HGNC:25948]	GO:0032991|GO:0005623|GO:0009987|GO:0043229|GO:0016043|GO:0043227|GO:0005622|GO:0043234|GO:0007049|GO:0022402|GO:0005874|GO:0022607|GO:0043231|GO:0005737|GO:0005875|GO:0051301|GO:0007017|GO:0006996|GO:0031023|GO:0005813|GO:1903047|GO:0007010|GO:0005815|GO:0000278|GO:0031981|GO:0005654|GO:0007051|GO:0006461|GO:0070925|GO:0007067|GO:0000226|GO:0005856|GO:0070652|GO:0005634|GO:0005819|GO:0051225|GO:…	macromolecular complex|cell|cellular process|intracellular organelle|cellular component organization|membrane-bounded organelle|intracellular|protein complex|cell cycle|cell cycle process|microtubule|cellular component assembly|intracellular membrane-bounded organelle|cytoplasm|microtubule associated complex|cell division|microtubule-based process|organelle organization|microtubule organizing cen…	-	-	-	-	9:19053143-19103119:-	992	1214	863	586	274	600	7.69215	8.20773	8.01842	3.87024	2.447	3.93676	7.97277	3.418	1.22193	2.49527e-11	1.37426e-09	UP
ENSG00000185499	MUC1	mucin 1, cell surface associated [Source:HGNC Symbol;Acc:HGNC:7508]	GO:0032502|GO:0032991|GO:0000003|GO:0023052|GO:0005623|GO:0016020|GO:0009987|GO:0005576|GO:0022414|GO:0008152|GO:0050896|GO:0005488|GO:0000988|GO:1903561|GO:0051716|GO:0097159|GO:0009892|GO:0048523|GO:0050794|GO:0043229|GO:0006807|GO:0006950|GO:0071704|GO:0009628|GO:0044237|GO:0045177|GO:0023051|GO:0000989|GO:0000785|GO:0016043|GO:0007155|GO:0043227|GO:0071944|GO:0023057|GO:0009893|GO:0009058|GO:…	developmental process|macromolecular complex|reproduction|signaling|cell|membrane|cellular process|extracellular region|reproductive process|metabolic process|response to stimulus|binding|transcription factor activity, protein binding|extracellular vesicle|cellular response to stimulus|organic cyclic compound binding|negative regulation of metabolic process|negative regulation of cellular process…	-	-	-	-	1:155185824-155192916:-	399	476	270	967	779	815	2.81997	2.93323	2.28653	5.82105	6.34098	4.87394	2.67991	5.67866	-1.08337	2.52334e-11	1.38138e-09	DOWN
ENSG00000119574	ZBTB45	zinc finger and BTB domain containing 45 [Source:HGNC Symbol;Acc:HGNC:23715]	GO:0005623|GO:0009987|GO:0008152|GO:0005488|GO:0097159|GO:0050794|GO:0043229|GO:0006807|GO:0071704|GO:0043167|GO:0044237|GO:0043227|GO:0009058|GO:0005622|GO:0005515|GO:0019222|GO:0006725|GO:1901360|GO:0003676|GO:0034641|GO:0046483|GO:0043231|GO:0043169|GO:0006139|GO:0044249|GO:0031323|GO:0003677|GO:0010468|GO:0034645|GO:0046872|GO:0051252|GO:0010467|GO:0009059|GO:0016070|GO:0005634|GO:0032774|GO:…	cell|cellular process|metabolic process|binding|organic cyclic compound binding|regulation of cellular process|intracellular organelle|nitrogen compound metabolic process|organic substance metabolic process|ion binding|cellular metabolic process|membrane-bounded organelle|biosynthetic process|intracellular|protein binding|regulation of metabolic process|cellular aromatic compound metabolic proces…	-	-	-	-	19:58513530-58538911:-	131	117	88	329	262	306	1.92587	1.49973	1.55018	4.11961	4.43614	3.80653	1.65859	4.12076	-1.31295	2.68716e-11	1.46419e-09	DOWN
ENSG00000138678	GPAT3	glycerol-3-phosphate acyltransferase 3 [Source:HGNC Symbol;Acc:HGNC:28157]	GO:0023052|GO:0005623|GO:0016020|GO:0009987|GO:0008152|GO:0050896|GO:0003824|GO:0051716|GO:0050794|GO:0043229|GO:0042175|GO:0071704|GO:0044237|GO:0023051|GO:0043227|GO:0009058|GO:0031224|GO:0005622|GO:0005789|GO:0012505|GO:0016740|GO:0031090|GO:0044255|GO:0044281|GO:0019637|GO:0043231|GO:0016746|GO:0005737|GO:0009966|GO:0010646|GO:0007154|GO:0006629|GO:0007165|GO:0005783|GO:0016021|GO:0044249|GO:…	signaling|cell|membrane|cellular process|metabolic process|response to stimulus|catalytic activity|cellular response to stimulus|regulation of cellular process|intracellular organelle|nuclear outer membrane-endoplasmic reticulum membrane network|organic substance metabolic process|cellular metabolic process|regulation of signaling|membrane-bounded organelle|biosynthetic process|intrinsic componen…	K13506	glycerol-3-phosphate O-acyltransferase 3/4[2.3.1.15]	hsa01100|hsa00564|hsa00561	Metabolic pathways - Homo sapiens (human)|Glycerophospholipid metabolism - Homo sapiens (human)|Glycerolipid metabolism - Homo sapiens (human)	4:83535914-83605875:+	220	298	192	114	76	93	2.66665	3.1494	2.78861	1.17693	1.06098	0.953842	2.86822	1.06392	1.43077	2.73555e-11	1.48708e-09	UP
ENSG00000119906	SLF2	SMC5-SMC6 complex localization factor 2 [Source:HGNC Symbol;Acc:HGNC:17814]	GO:0032991|GO:0005623|GO:0009987|GO:0005576|GO:0008152|GO:0050896|GO:0005488|GO:0051716|GO:0044877|GO:0050794|GO:0043229|GO:0006807|GO:0006950|GO:0044089|GO:0071704|GO:0044237|GO:0051641|GO:0000785|GO:0016043|GO:0043227|GO:0009893|GO:0005615|GO:0005622|GO:0005515|GO:0019222|GO:0051726|GO:0007049|GO:0006281|GO:0006725|GO:0022402|GO:0051130|GO:1901360|GO:2001022|GO:0051302|GO:0034641|GO:0031325|GO:…	macromolecular complex|cell|cellular process|extracellular region|metabolic process|response to stimulus|binding|cellular response to stimulus|macromolecular complex binding|regulation of cellular process|intracellular organelle|nitrogen compound metabolic process|response to stress|positive regulation of cellular component biogenesis|organic substance metabolic process|cellular metabolic process…	-	-	-	-	10:100912569-100965136:+	617	829	549	339	241	414	4.33381	5.077	4.62061	2.0281	1.94962	2.46057	4.67714	2.1461	1.12391	2.89658e-11	1.56368e-09	UP
ENSG00000101204	CHRNA4	cholinergic receptor nicotinic alpha 4 subunit [Source:HGNC Symbol;Acc:HGNC:1958]	GO:0032991|GO:0004871|GO:0005215|GO:0002376|GO:0045202|GO:0007610|GO:0023052|GO:0005623|GO:0016020|GO:0009987|GO:0008152|GO:0030054|GO:0050896|GO:0005488|GO:0051716|GO:0042995|GO:0004872|GO:0022857|GO:0050794|GO:0045321|GO:0006807|GO:0006950|GO:0071704|GO:0043167|GO:0009628|GO:0009986|GO:0042165|GO:0044237|GO:0051641|GO:0038023|GO:0044297|GO:0044708|GO:0071944|GO:0031224|GO:0005515|GO:0005886|GO:…	macromolecular complex|signal transducer activity|transporter activity|immune system process|synapse|behavior|signaling|cell|membrane|cellular process|metabolic process|cell junction|response to stimulus|binding|cellular response to stimulus|cell projection|receptor activity|transmembrane transporter activity|regulation of cellular process|leukocyte activation|nitrogen compound metabolic process|…	K04806	nicotinic acetylcholine receptor alpha-4[-]	hsa04080|hsa04725	Neuroactive ligand-receptor interaction - Homo sapiens (human)|Cholinergic synapse - Homo sapiens (human)	20:63343223-63378401:-	25	51	29	162	84	149	0.0817294	0.145369	0.1136	0.451077	0.31627	0.412162	0.113566	0.39317	-1.79162	2.96196e-11	1.59529e-09	DOWN
ENSG00000112249	ASCC3	activating signal cointegrator 1 complex subunit 3 [Source:HGNC Symbol;Acc:HGNC:18697]	GO:0005623|GO:0016020|GO:0009987|GO:0008152|GO:0050896|GO:0005488|GO:0003824|GO:0036094|GO:0051716|GO:0097159|GO:0008283|GO:0050794|GO:0043229|GO:0006807|GO:0006950|GO:0071704|GO:0043167|GO:0044237|GO:0016043|GO:0043227|GO:0016787|GO:0009058|GO:0005622|GO:0005515|GO:0012505|GO:0019222|GO:0006281|GO:0006725|GO:1901360|GO:0003676|GO:0034641|GO:0043168|GO:0001882|GO:0046483|GO:0033554|GO:0016817|GO:…	cell|membrane|cellular process|metabolic process|response to stimulus|binding|catalytic activity|small molecule binding|cellular response to stimulus|organic cyclic compound binding|cell proliferation|regulation of cellular process|intracellular organelle|nitrogen compound metabolic process|response to stress|organic substance metabolic process|ion binding|cellular metabolic process|cellular comp…	-	-	-	-	6:100508194-100881372:-	1179	1372	1004	743	431	777	5.82817	5.91345	5.94695	3.12832	2.45382	3.25006	5.89619	2.94407	1.00197	2.98729e-11	1.60522e-09	UP
ENSG00000257390	AC023055.1	novel protein	GO:0005488|GO:0005515	binding|protein binding	-	-	-	-	12:55757275-55827546:-	349	48	83	9	5	8	8.10199	0.971583	2.3088	0.177951	0.133683	0.157156	3.79413	0.156263	4.60172	3.00824e-11	1.61069e-09	UP
ENSG00000153132	CLGN	calmegin [Source:HGNC Symbol;Acc:HGNC:2060]	GO:0000003|GO:0005623|GO:0016020|GO:0009987|GO:0022414|GO:0005488|GO:0043229|GO:0044702|GO:0042175|GO:0043167|GO:0019953|GO:0016043|GO:0006457|GO:0043227|GO:0031224|GO:0005622|GO:0005789|GO:0005515|GO:0012505|GO:0031090|GO:0044183|GO:0022607|GO:0043231|GO:0043169|GO:0005737|GO:0005635|GO:0008037|GO:0035036|GO:0005783|GO:0051082|GO:0009566|GO:0016021|GO:0046872|GO:0007339|GO:0009988|GO:0007338|GO:…	reproduction|cell|membrane|cellular process|reproductive process|binding|intracellular organelle|single organism reproductive process|nuclear outer membrane-endoplasmic reticulum membrane network|ion binding|sexual reproduction|cellular component organization|protein folding|membrane-bounded organelle|intrinsic component of membrane|intracellular|endoplasmic reticulum membrane|protein binding|end…	-	-	-	-	4:140388455-140427968:-	55	94	74	24	5	13	1.1732	1.74826	1.8914	0.436044	0.122834	0.234647	1.60428	0.264508	2.60055	3.08241e-11	1.64121e-09	UP
ENSG00000064489	BORCS8-MEF2B	BORCS8-MEF2B readthrough [Source:HGNC Symbol;Acc:HGNC:39979]	GO:0005623|GO:0009987|GO:0008152|GO:0005488|GO:0097159|GO:0050794|GO:0043229|GO:0006807|GO:0071704|GO:0044237|GO:0043227|GO:0009058|GO:0005622|GO:0005515|GO:0019222|GO:0006725|GO:1901360|GO:0003676|GO:0034641|GO:0046483|GO:0043231|GO:0046983|GO:0006139|GO:0044249|GO:0031323|GO:0003677|GO:0010468|GO:0034645|GO:0051252|GO:0010467|GO:0009059|GO:0016070|GO:0005634|GO:0032774|GO:2001141|GO:0006351|GO:…	cell|cellular process|metabolic process|binding|organic cyclic compound binding|regulation of cellular process|intracellular organelle|nitrogen compound metabolic process|organic substance metabolic process|cellular metabolic process|membrane-bounded organelle|biosynthetic process|intracellular|protein binding|regulation of metabolic process|cellular aromatic compound metabolic process|organic cy…	K09261	MADS-box transcription enhancer factor 2B[-]	hsa04022|hsa04371	cGMP-PKG signaling pathway - Homo sapiens (human)|Apelin signaling pathway - Homo sapiens (human)	19:19145567-19192158:-	88	87	81	261	183	254	1.49707	1.29047	1.65115	3.78183	3.58556	3.65632	1.47956	3.67457	-1.31241	3.24941e-11	1.72618e-09	DOWN
ENSG00000151116	UEVLD	UEV and lactate/malate dehyrogenase domains [Source:HGNC Symbol;Acc:HGNC:30866]	GO:0009987|GO:0005576|GO:0008152|GO:0003824|GO:1903561|GO:0016491|GO:0071704|GO:0044237|GO:0043227|GO:0006810|GO:0006082|GO:0044281|GO:0031982|GO:0016614|GO:0005975|GO:0045184|GO:0008104|GO:0070062|GO:0019538|GO:0055114|GO:0043412|GO:0015031|GO:0036211|GO:0016616|GO:0044267|GO:0019752|GO:0006464	cellular process|extracellular region|metabolic process|catalytic activity|extracellular vesicle|oxidoreductase activity|organic substance metabolic process|cellular metabolic process|membrane-bounded organelle|transport|organic acid metabolic process|small molecule metabolic process|vesicle|oxidoreductase activity, acting on CH-OH group of donors|carbohydrate metabolic process|establishment of p…	-	-	-	-	11:18529609-18588747:-	462	516	400	242	135	266	2.96078	2.88325	3.07161	1.32094	0.996427	1.44244	2.97188	1.25327	1.24568	3.26052e-11	1.72815e-09	UP
ENSG00000204610	TRIM15	tripartite motif containing 15 [Source:HGNC Symbol;Acc:HGNC:16284]	GO:0032502|GO:0002376|GO:0023052|GO:0005623|GO:0009987|GO:0008152|GO:0050896|GO:0005488|GO:0051716|GO:0048523|GO:0050794|GO:0006807|GO:0006950|GO:0071704|GO:0043167|GO:0006955|GO:0051051|GO:0044237|GO:0051641|GO:0023051|GO:0009653|GO:0051707|GO:0009607|GO:0009605|GO:0009893|GO:0009058|GO:0002684|GO:0005622|GO:0002682|GO:0005515|GO:0048856|GO:0048646|GO:0019222|GO:0016032|GO:0060341|GO:0002757|GO:…	developmental process|immune system process|signaling|cell|cellular process|metabolic process|response to stimulus|binding|cellular response to stimulus|negative regulation of cellular process|regulation of cellular process|nitrogen compound metabolic process|response to stress|organic substance metabolic process|ion binding|immune response|negative regulation of transport|cellular metabolic proc…	-	-	-	-	6:30163206-30172696:+	198	196	161	662	293	602	2.77173	2.39228	2.70057	7.89313	4.72392	7.13075	2.62153	6.5826	-1.32825	3.27097e-11	1.72976e-09	DOWN
ENSG00000112419	PHACTR2	phosphatase and actin regulator 2 [Source:HGNC Symbol;Acc:HGNC:20956]	GO:0016020|GO:0008152|GO:0005488|GO:0009892|GO:0030234|GO:0005515|GO:0019222|GO:0004857|GO:0019208|GO:0044092|GO:0008092|GO:0050790|GO:0043086|GO:0003779|GO:0019212|GO:0019888|GO:0004864	membrane|metabolic process|binding|negative regulation of metabolic process|enzyme regulator activity|protein binding|regulation of metabolic process|enzyme inhibitor activity|phosphatase regulator activity|negative regulation of molecular function|cytoskeletal protein binding|regulation of catalytic activity|negative regulation of catalytic activity|actin binding|phosphatase inhibitor activity|p…	-	-	-	-	6:143536845-143831185:+	538	620	510	307	206	330	2.23411	2.24482	2.53767	1.08584	0.985226	1.15954	2.33887	1.07687	1.11897	3.41363e-11	1.793e-09	UP
ENSG00000100056	ESS2	ess-2 splicing factor homolog [Source:HGNC Symbol;Acc:HGNC:16817]	GO:0032502|GO:0032991|GO:0005623|GO:0009987|GO:0008152|GO:0005488|GO:0043229|GO:0006807|GO:0071704|GO:0044237|GO:0043227|GO:0005622|GO:0005515|GO:0048856|GO:0006725|GO:1901360|GO:0007275|GO:0034641|GO:0046483|GO:0043231|GO:0030529|GO:0006139|GO:0005681|GO:0010467|GO:0007399|GO:0016070|GO:0005634|GO:0006396|GO:0016071|GO:0071013|GO:0006397|GO:0008380|GO:0000375|GO:0000398	developmental process|macromolecular complex|cell|cellular process|metabolic process|binding|intracellular organelle|nitrogen compound metabolic process|organic substance metabolic process|cellular metabolic process|membrane-bounded organelle|intracellular|protein binding|anatomical structure development|cellular aromatic compound metabolic process|organic cyclic compound metabolic process|multic…	-	-	-	-	22:19130279-19144684:-	232	290	169	590	423	549	2.14145	2.33393	1.86918	4.63849	4.49686	4.2879	2.11485	4.47442	-1.08114	3.49884e-11	1.83363e-09	DOWN
ENSG00000157181	ODR4	odr-4 GPCR localization factor homolog [Source:HGNC Symbol;Acc:HGNC:24299]	GO:0016020|GO:0031224|GO:0016021	membrane|intrinsic component of membrane|integral component of membrane	-	-	-	-	1:186375838-186421378:+	285	367	262	163	76	132	4.02574	4.51998	4.43451	1.96107	1.23642	1.57771	4.32675	1.59173	1.44269	3.56932e-11	1.86407e-09	UP
ENSG00000126562	WNK4	WNK lysine deficient protein kinase 4 [Source:HGNC Symbol;Acc:HGNC:14544]	GO:0032502|GO:0023052|GO:0005623|GO:0009987|GO:0008152|GO:0030054|GO:0050896|GO:0005488|GO:0003824|GO:0036094|GO:0051716|GO:0097159|GO:0050794|GO:0071704|GO:0043167|GO:0051051|GO:0044237|GO:0005911|GO:0009653|GO:0016247|GO:0005622|GO:0005515|GO:0016740|GO:0048856|GO:0003014|GO:0035239|GO:0001822|GO:0009888|GO:0006810|GO:0035295|GO:0007275|GO:0048513|GO:0072028|GO:0043168|GO:0001882|GO:0016772|GO:…	developmental process|signaling|cell|cellular process|metabolic process|cell junction|response to stimulus|binding|catalytic activity|small molecule binding|cellular response to stimulus|organic cyclic compound binding|regulation of cellular process|organic substance metabolic process|ion binding|negative regulation of transport|cellular metabolic process|cell-cell junction|anatomical structure m…	-	-	-	-	17:42780678-42796936:+	227	257	193	543	374	601	2.50175	2.46956	2.5487	5.09708	4.7472	5.60459	2.50667	5.14962	-1.0387	3.7148e-11	1.92946e-09	DOWN
ENSG00000153982	GDPD1	glycerophosphodiester phosphodiesterase domain containing 1 [Source:HGNC Symbol;Acc:HGNC:20883]	GO:0005623|GO:0016020|GO:0008152|GO:0005488|GO:0003824|GO:0071704|GO:0043167|GO:0016787|GO:0031224|GO:0005622|GO:0016788|GO:0043169|GO:0005737|GO:0006629|GO:0016021|GO:0046872|GO:0042578|GO:0008081|GO:0008889	cell|membrane|metabolic process|binding|catalytic activity|organic substance metabolic process|ion binding|hydrolase activity|intrinsic component of membrane|intracellular|hydrolase activity, acting on ester bonds|cation binding|cytoplasm|lipid metabolic process|integral component of membrane|metal ion binding|phosphoric ester hydrolase activity|phosphoric diester hydrolase activity|glycerophosph…	K22387	lysophospholipase D[3.1.4.39]	hsa00565	Ether lipid metabolism - Homo sapiens (human)	17:59220467-59275967:+	119	149	98	43	33	54	1.86525	2.03631	1.8406	0.574072	0.59573	0.716196	1.91405	0.628666	1.60626	4.14663e-11	2.13931e-09	UP
ENSG00000168517	HEXIM2	HEXIM P-TEFb complex subunit 2 [Source:HGNC Symbol;Acc:HGNC:28591]	GO:0005623|GO:0009987|GO:0008152|GO:0005488|GO:0097159|GO:0009892|GO:0048523|GO:0050794|GO:0043229|GO:0006807|GO:0071704|GO:0044237|GO:0043227|GO:0009058|GO:0030234|GO:0005622|GO:0005515|GO:0019222|GO:0051726|GO:0007049|GO:0004857|GO:0006725|GO:1901360|GO:0003676|GO:0034641|GO:0046483|GO:0045786|GO:0043231|GO:0005737|GO:0009890|GO:0006139|GO:0044092|GO:0050790|GO:0019207|GO:0043086|GO:0044249|GO:…	cell|cellular process|metabolic process|binding|organic cyclic compound binding|negative regulation of metabolic process|negative regulation of cellular process|regulation of cellular process|intracellular organelle|nitrogen compound metabolic process|organic substance metabolic process|cellular metabolic process|membrane-bounded organelle|biosynthetic process|enzyme regulator activity|intracellu…	-	-	-	-	17:45160700-45170040:+	60	83	30	222	152	204	0.812499	0.979979	0.486789	2.56052	2.37063	2.33751	0.759756	2.42289	-1.67312	4.20412e-11	2.15482e-09	DOWN
ENSG00000215114	UBXN2B	UBX domain protein 2B [Source:HGNC Symbol;Acc:HGNC:27035]	GO:0005623|GO:0009987|GO:0008152|GO:0005488|GO:0043229|GO:0071704|GO:0009056|GO:0044237|GO:0016043|GO:0043227|GO:0030234|GO:0005622|GO:0005515|GO:0012505|GO:0019222|GO:0032182|GO:0019208|GO:0043231|GO:0005737|GO:0061024|GO:0005783|GO:0050790|GO:0019538|GO:0010256|GO:0005794|GO:0006996|GO:0061025|GO:0005829|GO:0006998|GO:0007030|GO:0030163|GO:0043130|GO:0044265|GO:0006508|GO:0044267|GO:0019888|GO:…	cell|cellular process|metabolic process|binding|intracellular organelle|organic substance metabolic process|catabolic process|cellular metabolic process|cellular component organization|membrane-bounded organelle|enzyme regulator activity|intracellular|protein binding|endomembrane system|regulation of metabolic process|ubiquitin-like protein binding|phosphatase regulator activity|intracellular mem…	-	-	-	-	8:58411264-58451501:+	551	724	480	328	216	339	6.33219	7.25453	6.60977	3.21056	2.85894	3.29651	6.73216	3.122	1.1086	4.19611e-11	2.15482e-09	UP
ENSG00000181634	TNFSF15	TNF superfamily member 15 [Source:HGNC Symbol;Acc:HGNC:11931]	GO:0002376|GO:0023052|GO:0005623|GO:0016020|GO:0009987|GO:0005576|GO:0008152|GO:0050896|GO:0005488|GO:0051716|GO:0050794|GO:0071704|GO:0006955|GO:0044237|GO:0023051|GO:0071944|GO:0009893|GO:0031224|GO:0005615|GO:0005622|GO:0005515|GO:0005886|GO:0019222|GO:0010941|GO:0005102|GO:0031325|GO:0010942|GO:0005887|GO:0009966|GO:0010646|GO:0031226|GO:0043085|GO:0007154|GO:0007165|GO:0008219|GO:0050790|GO:…	immune system process|signaling|cell|membrane|cellular process|extracellular region|metabolic process|response to stimulus|binding|cellular response to stimulus|regulation of cellular process|organic substance metabolic process|immune response|cellular metabolic process|regulation of signaling|cell periphery|positive regulation of metabolic process|intrinsic component of membrane|extracellular sp…	K05478	tumor necrosis factor ligand superfamily member 15[-]	hsa04060	Cytokine-cytokine receptor interaction - Homo sapiens (human)	9:114784635-114806126:-	40	55	28	6	6	9	0.302898	0.363137	0.254066	0.0386975	0.0523292	0.0576654	0.3067	0.0495641	2.62946	4.28985e-11	2.18914e-09	UP
ENSG00000179886	TIGD5	tigger transposable element derived 5 [Source:HGNC Symbol;Acc:HGNC:18336]	GO:0005623|GO:0005488|GO:0097159|GO:0043229|GO:0043227|GO:0005622|GO:0005515|GO:0003676|GO:0043231|GO:0003677|GO:0005634	cell|binding|organic cyclic compound binding|intracellular organelle|membrane-bounded organelle|intracellular|protein binding|nucleic acid binding|intracellular membrane-bounded organelle|DNA binding|nucleus	-	-	-	-	8:143597835-143603224:+	106	152	91	320	238	327	1.41117	1.76436	1.45165	3.62853	3.64924	3.68363	1.54239	3.6538	-1.24423	4.31057e-11	2.19491e-09	DOWN
ENSG00000272703	AP005137.2	novel transcript	-	-	-	-	-	-	18:11857155-11857554:-	11	15	18	70	53	78	1.97332	2.34618	3.86924	10.6956	10.9505	11.84	2.72958	11.162	-2.03185	4.34704e-11	2.20866e-09	DOWN
ENSG00000023445	BIRC3	baculoviral IAP repeat containing 3 [Source:HGNC Symbol;Acc:HGNC:591]	GO:0032991|GO:0000003|GO:0002376|GO:0023052|GO:0005623|GO:0016020|GO:0009987|GO:0022414|GO:0008152|GO:0050896|GO:0005488|GO:0003824|GO:0051716|GO:0009892|GO:0048523|GO:0050794|GO:0043229|GO:0006950|GO:0044702|GO:0071704|GO:0043167|GO:0006955|GO:0019953|GO:0044237|GO:0023051|GO:0016043|GO:0051707|GO:0043227|GO:0009607|GO:0009605|GO:0009893|GO:0032504|GO:0030234|GO:0016874|GO:0002684|GO:0005622|GO:…	macromolecular complex|reproduction|immune system process|signaling|cell|membrane|cellular process|reproductive process|metabolic process|response to stimulus|binding|catalytic activity|cellular response to stimulus|negative regulation of metabolic process|negative regulation of cellular process|regulation of cellular process|intracellular organelle|response to stress|single organism reproductive…	K16060	baculoviral IAP repeat-containing protein 2/3[-]	hsa05200|hsa04621|hsa05145|hsa04510|hsa05202|hsa04217|hsa04210|hsa04120|hsa04668|hsa04064|hsa05222|hsa01524|hsa04215	Pathways in cancer - Homo sapiens (human)|NOD-like receptor signaling pathway - Homo sapiens (human)|Toxoplasmosis - Homo sapiens (human)|Focal adhesion - Homo sapiens (human)|Transcriptional misregulation in cancer - Homo sapiens (human)|Necroptosis - Homo sapiens (human)|Apoptosis - Homo sapiens (human)|Ubiquitin mediated proteolysis - Homo sapiens (human)|TNF signaling pathway - Homo sapiens (…	11:102317450-102339403:+	806	836	774	479	187	369	4.03687	3.65077	4.64508	2.04338	1.0787	1.56382	4.11091	1.56197	1.39609	4.59517e-11	2.32965e-09	UP
ENSG00000167034	NKX3-1	NK3 homeobox 1 [Source:HGNC Symbol;Acc:HGNC:7838]	GO:0032502|GO:0004871|GO:0000003|GO:0023052|GO:0005623|GO:0009987|GO:0022414|GO:0008152|GO:0050896|GO:0001071|GO:0005488|GO:0051716|GO:0097159|GO:0004872|GO:0009892|GO:0003700|GO:0048523|GO:0008283|GO:0050794|GO:0043229|GO:0006807|GO:0051050|GO:0006950|GO:0044702|GO:0071704|GO:0009628|GO:0044237|GO:0051641|GO:0038023|GO:0003006|GO:0023051|GO:0009653|GO:0043227|GO:0004879|GO:0023057|GO:0009893|GO:…	developmental process|signal transducer activity|reproduction|signaling|cell|cellular process|reproductive process|metabolic process|response to stimulus|nucleic acid binding transcription factor activity|binding|cellular response to stimulus|organic cyclic compound binding|receptor activity|negative regulation of metabolic process|transcription factor activity, sequence-specific DNA binding|nega…	K09348	homeobox protein Nkx-3.1[-]	hsa05200|hsa05215	Pathways in cancer - Homo sapiens (human)|Prostate cancer - Homo sapiens (human)	8:23678693-23682927:-	113	109	67	35	21	29	2.03529	1.71175	1.44598	0.536936	0.43562	0.441976	1.73101	0.47151	1.87625	4.73169e-11	2.38332e-09	UP
ENSG00000121753	ADGRB2	adhesion G protein-coupled receptor B2 [Source:HGNC Symbol;Acc:HGNC:944]	GO:0032502|GO:0004871|GO:0023052|GO:0005623|GO:0016020|GO:0009987|GO:0050896|GO:0005488|GO:0051716|GO:0004872|GO:0050794|GO:0044089|GO:0038023|GO:0009653|GO:0016043|GO:0071944|GO:0031224|GO:0050793|GO:0005515|GO:0005886|GO:0048856|GO:0048646|GO:0048514|GO:0051130|GO:0001568|GO:0007275|GO:0051128|GO:0022607|GO:0050803|GO:0004888|GO:0051963|GO:0001525|GO:0007154|GO:0007165|GO:0051965|GO:0050808|GO:…	developmental process|signal transducer activity|signaling|cell|membrane|cellular process|response to stimulus|binding|cellular response to stimulus|receptor activity|regulation of cellular process|positive regulation of cellular component biogenesis|signaling receptor activity|anatomical structure morphogenesis|cellular component organization|cell periphery|intrinsic component of membrane|regula…	-	-	-	-	1:31727117-31764893:-	668	756	499	320	279	365	3.85909	3.80802	3.45424	1.57457	1.85635	1.78424	3.70712	1.73839	1.09255	4.82824e-11	2.42671e-09	UP
ENSG00000135164	DMTF1	cyclin D binding myb like transcription factor 1 [Source:HGNC Symbol;Acc:HGNC:14603]	GO:0005623|GO:0009987|GO:0008152|GO:0001071|GO:0005488|GO:0097159|GO:0003700|GO:0050794|GO:0043229|GO:0006807|GO:0071704|GO:0044237|GO:0043227|GO:0009058|GO:0005622|GO:0019222|GO:0007049|GO:0006725|GO:1901360|GO:0003676|GO:0034641|GO:0046483|GO:0043231|GO:0005737|GO:0006139|GO:0044249|GO:0031323|GO:0003677|GO:0010468|GO:0034645|GO:0051252|GO:0031981|GO:0005654|GO:0010467|GO:0009059|GO:0016070|GO:…	cell|cellular process|metabolic process|nucleic acid binding transcription factor activity|binding|organic cyclic compound binding|transcription factor activity, sequence-specific DNA binding|regulation of cellular process|intracellular organelle|nitrogen compound metabolic process|organic substance metabolic process|cellular metabolic process|membrane-bounded organelle|biosynthetic process|intra…	-	-	-	-	7:87152361-87196337:+	786	983	756	520	290	512	2.37418	2.58889	2.73625	1.33782	1.00888	1.30862	2.56644	1.21844	1.07474	4.84396e-11	2.42938e-09	UP
ENSG00000166173	LARP6	La ribonucleoprotein 6, translational regulator [Source:HGNC Symbol;Acc:HGNC:24012]	GO:0032991|GO:0005623|GO:0009987|GO:0008152|GO:0005488|GO:0036094|GO:0097159|GO:0050794|GO:0043229|GO:0006807|GO:0071704|GO:0044237|GO:0043227|GO:0009058|GO:0005622|GO:0005515|GO:0019222|GO:0006725|GO:1901360|GO:0003676|GO:0034641|GO:0046483|GO:0043231|GO:0005737|GO:0030529|GO:0006139|GO:0000166|GO:0044249|GO:0019538|GO:0031323|GO:0032268|GO:0010468|GO:0034645|GO:0006518|GO:0003723|GO:0043603|GO:…	macromolecular complex|cell|cellular process|metabolic process|binding|small molecule binding|organic cyclic compound binding|regulation of cellular process|intracellular organelle|nitrogen compound metabolic process|organic substance metabolic process|cellular metabolic process|membrane-bounded organelle|biosynthetic process|intracellular|protein binding|regulation of metabolic process|cellular …	-	-	-	-	15:70829130-70854159:-	387	401	298	183	139	188	4.28153	3.86813	3.95045	1.72442	1.77113	1.75994	4.03337	1.75183	1.20313	5.40916e-11	2.6897e-09	UP
ENSG00000198168	SVIP	small VCP interacting protein [Source:HGNC Symbol;Acc:HGNC:25238]	GO:0032991|GO:0005623|GO:0016020|GO:0009987|GO:0005576|GO:0008152|GO:0050896|GO:0005488|GO:1903561|GO:0051716|GO:0009892|GO:0048523|GO:0050794|GO:0043229|GO:0006950|GO:0042175|GO:0071704|GO:0009056|GO:0051051|GO:0044237|GO:0051641|GO:0006914|GO:0016043|GO:0043227|GO:0071944|GO:1903828|GO:0009893|GO:0009058|GO:0031224|GO:0005622|GO:0005789|GO:0005515|GO:0005886|GO:0043234|GO:0012505|GO:0031090|GO:…	macromolecular complex|cell|membrane|cellular process|extracellular region|metabolic process|response to stimulus|binding|extracellular vesicle|cellular response to stimulus|negative regulation of metabolic process|negative regulation of cellular process|regulation of cellular process|intracellular organelle|response to stress|nuclear outer membrane-endoplasmic reticulum membrane network|organic …	K14014	small VCP/p97-interacting protein[-]	hsa04141	Protein processing in endoplasmic reticulum - Homo sapiens (human)	11:22813799-22830299:-	247	302	245	130	89	128	2.8277	3.01448	3.36082	1.2676	1.17347	1.23993	3.06766	1.227	1.322	5.57152e-11	2.76454e-09	UP
ENSG00000075399	VPS9D1	VPS9 domain containing 1 [Source:HGNC Symbol;Acc:HGNC:13526]	GO:0005215|GO:0009987|GO:0008152|GO:0006807|GO:0071704|GO:0044237|GO:0009893|GO:0009058|GO:0030234|GO:0019222|GO:0006725|GO:0006810|GO:1901360|GO:0034641|GO:0008047|GO:0044281|GO:0019637|GO:0046483|GO:0006139|GO:0043085|GO:0055086|GO:0055085|GO:0050790|GO:0044249|GO:0005096|GO:0051345|GO:0019693|GO:0030695|GO:0009116|GO:0006811|GO:0006796|GO:1901137|GO:0034220|GO:0009142|GO:0098655|GO:0009124|GO:…	transporter activity|cellular process|metabolic process|nitrogen compound metabolic process|organic substance metabolic process|cellular metabolic process|positive regulation of metabolic process|biosynthetic process|enzyme regulator activity|regulation of metabolic process|cellular aromatic compound metabolic process|transport|organic cyclic compound metabolic process|cellular nitrogen compound …	-	-	-	-	16:89707134-89720986:-	238	254	189	555	419	522	3.08105	2.86697	2.93174	6.11952	6.24717	5.71798	2.95992	6.02822	-1.02618	5.64717e-11	2.79021e-09	DOWN
ENSG00000153214	TMEM87B	transmembrane protein 87B [Source:HGNC Symbol;Acc:HGNC:25913]	GO:0016020|GO:0031224|GO:0016021	membrane|intrinsic component of membrane|integral component of membrane	-	-	-	-	2:112055223-112119318:+	720	1070	688	492	307	478	8.91701	11.5542	10.2098	5.18986	4.37898	5.00918	10.227	4.85934	1.07355	5.63564e-11	2.79021e-09	UP
ENSG00000008952	SEC62	SEC62 homolog, preprotein translocation factor [Source:HGNC Symbol;Acc:HGNC:11846]	GO:0005215|GO:0023052|GO:0005623|GO:0016020|GO:0009987|GO:0008152|GO:0050896|GO:0051716|GO:0004872|GO:0050794|GO:0043229|GO:0006950|GO:0042175|GO:0071704|GO:0044237|GO:0051641|GO:0016043|GO:0043227|GO:0031224|GO:0005622|GO:0005789|GO:0012505|GO:0031090|GO:0008565|GO:0006810|GO:0033554|GO:0043231|GO:0016234|GO:0005737|GO:0045184|GO:0008104|GO:0007154|GO:0061024|GO:0007165|GO:0005783|GO:0051649|GO:…	transporter activity|signaling|cell|membrane|cellular process|metabolic process|response to stimulus|cellular response to stimulus|receptor activity|regulation of cellular process|intracellular organelle|response to stress|nuclear outer membrane-endoplasmic reticulum membrane network|organic substance metabolic process|cellular metabolic process|cellular localization|cellular component organizati…	K12275	translocation protein SEC62[-]	hsa04141|hsa03060	Protein processing in endoplasmic reticulum - Homo sapiens (human)|Protein export - Homo sapiens (human)	3:169966635-169998373:+	1228	1338	1006	726	433	805	8.69612	8.26137	8.53626	4.37893	3.53153	4.82364	8.49792	4.2447	1.00145	5.80771e-11	2.86346e-09	UP
ENSG00000133466	C1QTNF6	C1q and TNF related 6 [Source:HGNC Symbol;Acc:HGNC:14343]	GO:0032991|GO:0016020|GO:0009987|GO:0005576|GO:0005488|GO:0016043|GO:0031224|GO:0005615|GO:0005515|GO:0043234|GO:0042802|GO:0022607|GO:0016021|GO:0005581|GO:0006461|GO:0051259|GO:0051291|GO:0070206|GO:0070208	macromolecular complex|membrane|cellular process|extracellular region|binding|cellular component organization|intrinsic component of membrane|extracellular space|protein binding|protein complex|identical protein binding|cellular component assembly|integral component of membrane|collagen trimer|protein complex assembly|protein oligomerization|protein heterooligomerization|protein trimerization|pro…	-	-	-	-	22:37180167-37199385:-	280	306	248	699	436	706	1.51959	1.44797	1.61273	3.23109	2.72523	3.24209	1.52676	3.06614	-1.00595	5.83511e-11	2.8709e-09	DOWN
ENSG00000152409	JMY	junction mediating and regulatory protein, p53 cofactor [Source:HGNC Symbol;Acc:HGNC:28916]	GO:0040011|GO:0005623|GO:0009987|GO:0008152|GO:0050896|GO:0005488|GO:0000988|GO:0051716|GO:0048523|GO:0050794|GO:0043229|GO:0006807|GO:0006950|GO:0044089|GO:0071704|GO:0044237|GO:0048870|GO:0000989|GO:0016043|GO:0043227|GO:0009893|GO:0031252|GO:0009058|GO:0005622|GO:0005515|GO:0019222|GO:0051726|GO:0007049|GO:0006281|GO:0003712|GO:0006725|GO:0022402|GO:0051130|GO:1901360|GO:0010941|GO:0032535|GO:…	locomotion|cell|cellular process|metabolic process|response to stimulus|binding|transcription factor activity, protein binding|cellular response to stimulus|negative regulation of cellular process|regulation of cellular process|intracellular organelle|nitrogen compound metabolic process|response to stress|positive regulation of cellular component biogenesis|organic substance metabolic process|cel…	-	-	-	-	5:79236189-79327215:+	1121	1280	1077	680	377	762	8.51124	8.47356	9.79819	4.39745	3.29668	4.89547	8.92767	4.19653	1.08909	6.19641e-11	3.01684e-09	UP
ENSG00000170689	HOXB9	homeobox B9 [Source:HGNC Symbol;Acc:HGNC:5120]	GO:0040011|GO:0032502|GO:0023052|GO:0005623|GO:0009987|GO:0008152|GO:0050896|GO:0005488|GO:0051716|GO:0097159|GO:0050794|GO:0043229|GO:0006807|GO:0071704|GO:0044237|GO:0048870|GO:0043227|GO:0009605|GO:0009893|GO:0009058|GO:0005622|GO:0005515|GO:0048856|GO:0019222|GO:0006935|GO:0006725|GO:1901360|GO:0007275|GO:0003676|GO:0048513|GO:0034641|GO:0031325|GO:0046483|GO:0043231|GO:0005737|GO:0007389|GO:…	locomotion|developmental process|signaling|cell|cellular process|metabolic process|response to stimulus|binding|cellular response to stimulus|organic cyclic compound binding|regulation of cellular process|intracellular organelle|nitrogen compound metabolic process|organic substance metabolic process|cellular metabolic process|cell motility|membrane-bounded organelle|response to external stimulus|…	-	-	-	-	17:48621159-48626356:-	412	549	361	247	169	196	11.4544	13.3082	12.0261	5.84895	5.41143	4.61089	12.2629	5.29042	1.21285	6.48307e-11	3.13676e-09	UP
ENSG00000171425	ZNF581	zinc finger protein 581 [Source:HGNC Symbol;Acc:HGNC:25017]	GO:0005623|GO:0009987|GO:0008152|GO:0005488|GO:0097159|GO:0050794|GO:0043229|GO:0006807|GO:0071704|GO:0043167|GO:0044237|GO:0043227|GO:0009058|GO:0005622|GO:0005515|GO:0019222|GO:0006725|GO:1901360|GO:0003676|GO:0034641|GO:0046483|GO:0043231|GO:0043169|GO:0006139|GO:0044249|GO:0031323|GO:0003677|GO:0010468|GO:0034645|GO:0046872|GO:0051252|GO:0010467|GO:0009059|GO:0016070|GO:0005634|GO:0032774|GO:…	cell|cellular process|metabolic process|binding|organic cyclic compound binding|regulation of cellular process|intracellular organelle|nitrogen compound metabolic process|organic substance metabolic process|ion binding|cellular metabolic process|membrane-bounded organelle|biosynthetic process|intracellular|protein binding|regulation of metabolic process|cellular aromatic compound metabolic proces…	-	-	-	-	19:55635459-55645622:+	277	328	231	705	568	590	6.12913	6.32792	6.12453	13.2865	14.4749	11.0464	6.19386	12.9359	-1.06248	6.52646e-11	3.14614e-09	DOWN
ENSG00000164463	CREBRF	CREB3 regulatory factor [Source:HGNC Symbol;Acc:HGNC:24050]	GO:0000003|GO:0007610|GO:0023052|GO:0005623|GO:0009987|GO:0022414|GO:0008152|GO:0050896|GO:0001071|GO:0005488|GO:0051716|GO:0097159|GO:0009892|GO:0003700|GO:0048523|GO:0050794|GO:0043229|GO:0006807|GO:0051050|GO:0006950|GO:0071704|GO:0009056|GO:0044237|GO:0051641|GO:0023051|GO:0043227|GO:0023057|GO:0009893|GO:0032504|GO:0009058|GO:0005622|GO:0005515|GO:0048609|GO:0019222|GO:0060341|GO:0006725|GO:…	reproduction|behavior|signaling|cell|cellular process|reproductive process|metabolic process|response to stimulus|nucleic acid binding transcription factor activity|binding|cellular response to stimulus|organic cyclic compound binding|negative regulation of metabolic process|transcription factor activity, sequence-specific DNA binding|negative regulation of cellular process|regulation of cellular…	-	-	-	-	5:173056352-173139284:+	260	313	235	127	84	144	1.17287	1.23109	1.27024	0.487961	0.436419	0.549655	1.22474	0.491345	1.31766	6.75325e-11	3.23393e-09	UP
[truncated: 1,300 more rows]
