# Supplementary material for: URI alleviates tyrosine kinase inhibitors-induced ferroptosis by reprogramming lipid metabolism in p53 wild-type liver cancers
Source: Nat Commun. 2023 Oct 7;14:6269. doi: 10.1038/s41467-023-41852-z (PMC10560259; doi:10.1038/s41467-023-41852-z)
Supplement: Supplementary file 6 — Supplementary Data 2 [file 41467_2023_41852_MOESM6_ESM.xlsx]

## Sheet: Sheet1
Supplementary Table 2. The predicated binding sites of SREBP or p53 in the promoter region of SCD1
Name	Predicted Sequence	Score*	PCR start	PCR End
SREBP-S1 (SS1)	TTGGCCTGAC/TCAC	6.47	-1532	-1409
SREBP-S2 (SS2)	ATCTCTCCAT/TCAC	6.27	-1176	-970
SREBP-S3 (SS3)	ATCTCTCCAT/TCAC	6.27	-1266	-968
SREBP-S4 (SS4)	TCAC	-	-535	-440
SREBP-S5 (SS5)	CCAAT	-	-459	-206
SREBP-S6 (SS6)	GTGGTGTGGT/CCAAT	7.77	-265	-100
SREBP-S7 (SS7)	CTGGGGTGGC/CTGGGGGGAC	7.72/7.72	-650	-503
p53-S1 (PS1)	GGGCCGGTCCTGGGCTAGGCT	-	-523	-195
p53-S2 (PS2)	CATGTCAGTGTTTCC/GCAGGCACACACACA	3.2/3.34	-920	-634
