# Supplementary material for: URI alleviates tyrosine kinase inhibitors-induced ferroptosis by reprogramming lipid metabolism in p53 wild-type liver cancers
Source: Nat Commun. 2023 Oct 7;14:6269. doi: 10.1038/s41467-023-41852-z (PMC10560259; doi:10.1038/s41467-023-41852-z)
Supplement: Supplementary file 7 — Supplementary Data 3 [file 41467_2023_41852_MOESM7_ESM.xlsx]

## Sheet: Sheet1
Supplementary Table 3. The list of potential URI-binding proteins in HEK-293 cells transfected with His-URI plasmid. Samples were measured by LC-MS
Test 1	Test 2	Test 3	Test 4	Test 5
HSPD1	HSPD1	HSPD1	FASN	FASN
HSP90AB1	HSP90AB1	CLTC	CLTC	CLTC
HSP90AA1	HSP90AA1	HSP90AB1	MYH9	MYH9
CLTC	CLTC	KRT18	UBA1	UBA1
HSPA8	HSPA5	KRT8	SNRNP200	HSPA8
EEF2	EEF2	EEF2	HSPA8	SNRNP200
HNRNPM	HSP90B1	MYH9	HSP90AA1	MYH10
PKM	ENO1	ENO1	DYNC1H1	HSP90AA1
TUBB	HSPA8	HSPA8	HSP90AB1	HSPD1
UBA1	KRT8	HSP90AA1	DHX9	PRKDC
TUBA1B	TUBB	ACTG1	PRKDC	LRPPRC
ENO1	LRPPRC	HSP90B1	MYH10	DHX9
DHX9	TUBB4B	LRPPRC	EEF2	HSPA5
URI1	ACTN4	HSPA5	HSPA1A	HSP90AB1
TUBB4B	FASN	EEF1A1	HSPA5	HSPA1A
TUBA1A	P4HB	TUBB	LRPPRC	EEF2
PARP1	HNRNPM	ATP5F1B	ACLY	HSPA4
VIM	RRBP1	TUBB4B	FLNA	FLNA
ACTB	TUBA1B	GAPDH	HNRNPM	IARS
HSPA1A	PDIA3	TUBA1B	HSPA4	SF3B3
HSPA5	ACTG1	HSPA9	TLN1	SPTAN1
CKB	URI1	PKM	EPRS	NCL
ATP5F1B	TUBA1C	PGK1	PARP1	CSE1L
KRT1	KRT18	HYOU1	CAD	MTHFD1
CCT2	PKM	ATIC	KPNB1	ACLY
CSE1L	UGDH	CSE1L	SF3B3	EPRS
PLS3	ACTN1	HNRNPM	NASP	DYNC1H1
NCL	ATP5F1B	TUBA1C	FLNB	KPNB1
KRT9	KRT1	UBA1	MTHFD1	HNRNPM
GANAB	KRT9	ACTN4	XPO1	ATP1A1
GAPDH	ACLY	P4HB	IARS	MCM2
LMNB1	KRT10	AARS	SF3B1	XPO1
HNRNPA2B1	GAPDH	CCT2	CSE1L	TLN1
HNRNPK	PDIA4	ATP5F1A	NCL	GANAB
PABPC1	NCL	HSPA4	PLS3	NASP
HSPA4	CSE1L	PDIA3	PABPC1	TPR
EIF4A1	VCP	GANAB	GANAB	HSPA9
KRT10	ATP5F1A	ANXA2	SPTAN1	CAD
PTBP1	HYOU1	VCL	ATP1A1	PABPC1
SFPQ	TUBB3	CTPS1	AARS	LMNB1
LRPPRC	ATP1A1	ACLY	HSP90B1	FLNB
ACLY	LMNA	VCP	EIF3A	PYGL
VCP	CKAP4	KPNB1	PYGL	AARS
KPNB1	AKR1C1	EPRS	MCM2	TRIM28
XRCC6	HSPA4	CAP1	VCP	XRCC6
HSP90B1	ATIC	CCT8	PRPF8	KHSRP
TUBB3	HSPA9	MSN	TKT	HSP90B1
TKT	UBA1	GARS	TPR	PLS3
HNRNPA1	TKT	EIF4A1	GCN1	IQGAP1
HNRNPU	CCT2	CCT7	HSPA9	HSPH1
CCT7	KRT19	NCL	SFPQ	PARP1
CCT8	EML4	ACTN1	HSPH1	EIF4G1
CCT4	EEF1A1	TCP1	KHSRP	SPTBN1
HSPA9	PGK1	DHX9	SND1	XRCC5
PGK1	HSPA1A	XRCC6	IQGAP1	HNRNPU
DDX3X	CALR	TKT	DDB1	SF3B1
CCT3	XRCC5	PABPC1	VCL	ACTN4
ALDOA	PTBP1	CCT4	GART	SND1
NONO	PABPC1	CCT3	TRIM28	HNRNPK
DDX5	HADHA	COPB1	XRCC6	PSMD1
ATP1A1	GLUD1	ATP1A1	MYBBP1A	LARS
ATP5F1A	DHX9	IPO7	SMC3	CCT8
MTHFD1	ALDOA	RDX	TRAP1	PRPF8
NPM1	AKR1C2	ALDH1A1	ILF3	GCN1
HSPH1	GDI2	CCT6A	PSMD1	CAND1
KPNA2	HNRNPU	XPO1	MCM4	MCM3
VCL	ALDH18A1	PTBP1	PDIA4	SFPQ
EEF1A1	COPA	KRT1	LARS	DHX15
DDX17	GPI	CANX	CAND1	MYBBP1A
XPO1	RPN2	CKB	URI1	PKM
IPO5	ANXA5	NPM1	MCM3	VCL
DDB1	KRT2	KRT9	IPO7	MCM4
MATR3	KPNB1	ALDOA	EIF4G1	TKT
MCM3	CANX	PDIA4	ANXA6	VCP
CAND1	EIF4A1	VIM	TUBA1B	KRT1
EIF3A	SLC3A2	IPO5	IPO5	HADHA
RPL6	HNRNPA1	IMPDH2	MCM7	EIF3A
PDIA3	HDLBP	KRT10	ATP2A2	IMMT
MCM7	SFPQ	HNRNPK	DDX5	UBA2
TPI1	VIL1	ASS1	HNRNPU	ATP2A2
TRAP1	IGF2BP1	RPN1	LMNB1	MCM7
ALDH18A1	PDIA6	EZR	CCT3	TRAP1
HNRNPH1	CCT8	XRCC5	IPO9	KRT9
GART	MATR3	TFRC	EFTUD2	DDB1
KRT2	CCT7	DDX3X	DDX17	CCT3
EPRS	EPRS	EEF1G	IGF2BP1	GART
IGF2BP1	XRCC6	SFPQ	DHX15	RPN1
GPI	NPM1	SLC3A2	CTPS1	ILF3
IMPDH2	POR	HADHA	HYOU1	IGF2BP1
MCM6	RPN1	EIF3A	HADHA	NPEPPS
ILF3	CCT6A	SND1	NPEPPS	PDIA4
PDIA6	PYGB	HSPA1A	EIF3B	EFTUD2
IARS	CCT4	ANXA5	PABPC4	ANXA6
KHSRP	COPG1	ALDH18A1	VARS	URI1
LARS	NONO	PDIA6	MARS	MATR3
ACTC1	ALDH1B1	NONO	XRCC5	ALDH18A1
PDIA4	LDHA	LMNA	COPB1	DDX17
SF3B1	CCT3	PSMD2	SPTBN1	IPO7
IPO9	SEC23A	TRAP1	XPO5	TUBA1B
TRIM28	TPI1	HNRNPU	AP2B1	PSMD2
PYGL	AARS	COPG1	HSPA4L	ATIC
NASP	SEC31A	RPN2	IPO4	IPO5
MYBBP1A	SF3B3	TPI1	UBA2	COPA
LDHB	VARS	ACTC1	RPN1	MCM6
ACTN4	TCP1	DDX5	MAP4	IPO9
RPN1	MTHFD1	NARS	DDX3X	DDX3X
TARS	ALB	DHX15	MSH2	VARS
EEF1G	XPO1	SF3B1	MCM6	CKAP4
CTPS1	GANAB	PDCD6IP	GARS	RPN2
TCP1	HNRNPK	TRIM28	ALDH18A1	CANX
RUVBL1	SERPINH1	PSMD1	PSMD2	ACO2
RPL7A	DDX5	EIF3B	AMOT	PDCD6IP
XRCC5	HSD17B4	RARS	KRT1	MARS
HNRNPC	IPO5	CALR	EIF3C	PTBP1
EIF4G1	CTNNB1	MCM7	GMPS	NSUN2
ATIC	TRIM28	IARS	HNRNPK	CTPS1
YBX1	IDH1	ATP2A2	SUPT16H	LMNB2
RPL4	DDX3X	COPA	PKM	HYOU1
CCT6A	FSCN1	KPNA2	COPA	MCM5
CANX	SF3B1	MTHFD1	LTA4H	GTF2I
EEF1D	HSPH1	IGF2BP1	MTREX	ACTN1
PPP2R1A	PCK2	HNRNPA2B1	ATIC	NUP155
HNRNPA3	ALDH1A1	TARS	ACTN4	EIF3L
GMPS	IPO4	CAND1	CKAP5	FUBP1
MDH2	YBX1	MARS	MSN	SMC3
PABPC4	DDB1	CTNNA1	CHD4	EIF3B
HNRNPR	ACTC1	DDB1	SMC2	DDX46
YWHAZ	LMNB1	GLUD1	CANX	HSPA4L
AP2B1	SND1	GDI2	HNRNPR	CCT5
DHX15	TRAP1	CKAP4	EZR	EIF3C
PHGDH	AKR1C3	FASN	CKAP4	TUBB
AP1B1	VCL	HSPH1	HSD17B4	LMNA
LDHA	RPL6	AP2B1	EPB41L2	TTLL12
HNRNPL	ANXA4	MCM3	AP1B1	EIF5B
ANXA5	TKFC	SEC24C	PFAS	TARS
SERBP1	QARS	RPL4	VPS35	ACTB
NPEPPS	KIF5B	HNRNPA1	PDCD6IP	MAP4
PDCD6IP	IARS	MATR3	AIFM1	SMC1A
PHB	KHSRP	LARS	MATR3	CKAP5
RBBP4	NPEPPS	PABPC4	ACTB	LTA4H
SF3B3	DDX17	QARS	TUBB	COPB1
IQGAP1	ALDOC	HDLBP	LMNA	GARS
SND1	PSMD1	IQGAP1	TARS	COPB2
AARS	MDH2	ABCD3	MCM5	XPOT
ANXA6	PAICS	HNRNPH1	LMNB2	DDX5
SUPT16H	COPB2	VARS	RANGAP1	CHD4
MCM2	DDX39B	EFTUD2	UPF1	TCOF1
MYH9	TFRC	RPL6	SEC23A	PABPC4
IPO7	YWHAB	AHCY	XPOT	EPB41L2
ACTN1	AHCY	DLAT	ATP6V1A	XPO5
COPA	PABPC4	AP1B1	QARS	ATP2B1
HNRNPD	SLC25A13	SEC23B	HDLBP	HK1
GDI2	HNRNPD	GPI	EEF1A1	SUPT16H
TUFM	ANPEP	STIP1	NAA15	VPS35
RBM14	NOMO1	RRBP1	GTF2I	SYNCRIP
SYNCRIP	COPB1	RPL3	HK1	KRT10
CS	ANXA6	FUBP1	EIF5B	IGF2BP3
UBA2	CAP1	DDX17	RARS	AP2B1
MARCKS	TUFM	KHSRP	TTLL12	MSN
NAP1L1	STAT1	MCM6	NUP155	IPO4
EFTUD2	AP1B1	YBX1	DDX21	PPP2R1A
TOP2A	IMMT	MDH2	RRM1	NCAPD2
YWHAE	PPP2R1A	YWHAB	SYNCRIP	SLC3A2
EIF3B	DHX15	SLC25A13	CUL4B	RDX
PSMD2	RBBP4	VPS35	AP3D1	DLAT
FKBP4	EZR	ESYT1	KRT9	SMC4
ALB	NASP	FKBP4	U2SURP	DDX1
SSRP1	PSMD2	RPS3A	SMARCC1	NARS
DARS	IQGAP1	AGPS	COPB2	KRT2
RANGAP1	KPNA2	DNM1L	ACO2	SEC23A
EIF3L	MARS	GOT1	HSPD1	FKBP4
HSD17B4	EIF3A	LDHA	SF3A1	NPM1
AMOT	RPLP0	TMPO	PREP	TNPO1
EIF4A3	IPO7	RPLP0	DLAT	RANGAP1
IMMT	YWHAE	CPS1	RNPEP	RBM12
EZR	MCM3	PHGDH	SRP72	USO1
QARS	EEF1D	SERBP1	NSF	AIFM1
ILF2	EEF1G	CPD	DDX1	EEF1A1
G3BP1	YWHAZ	EIF5B	DDX46	SLC25A13
ALDOC	PHB2	ABCE1	PFKL	QARS
HYOU1	YWHAQ	IPO9	ABCE1	EZR
YWHAB	DPYSL2	USO1	PYGB	MARCKS
LMNB2	HNRNPA2B1	SEC23A	SMC1A	PFAS
TNPO1	EIF3L	MOGS	LONP1	DHX30
GARS	HNRNPH1	TMPO	UBAP2L	RBM39
DDX39B	UGGT1	RPL7A	HEATR1	RRM1
ANP32A	PGD	LTA4H	LARP1	LARP1
TMPO	ILF3	KRT2	RBM12	RARS
LARP1	PRKCSH	IPO4	NPM1	IARS2
DDX21	EIF3B	GART	RDX	NUP205
RUVBL2	ATP6V1A	NAP1L1	NCAPG	PHGDH
MCM5	G6PD	PRKCSH	SEC31A	HCFC1
EIF4B	HSP90AB4P	STAT1	AP2A1	AGL
ANP32B	GFPT1	FARSB	RPA1	SMC2
LUC7L3	CAND1	PGM3	GSPT1	KTN1
HADHA	XPO5	CTNND1	SLC3A2	G3BP1
SF3B2	TMPO	EIF4B	USP5	SF3A1
FUBP1	ACSL4	API5	SMC4	KIF5B
FASN	CLIC1	AGT	FUBP1	CCT7
SF3A1	AP2B1	CRYZ	LCP1	ABCF1
PRKCSH	RPL4	PPA1	DHX30	HNRNPR
FUS	ALDH4A1	PHB	POLR2B	GMPS
HSP90AB4P	RACK1	EIF3L	ALB	RNPEP
YARS	SERBP1	CARS	IARS2	U2AF2
PRDX6	SLC2A1	ABCF1	HSP90AB4P	RPA1
RPN2	RPL7A	DARS	KIF5B	HSP90AB4P
CALR	PHB	DDX21	SF1	FARSB
HSPA4L	PSME1	MYBBP1A	FARSB	ABCE1
PSMD1	IPO9	RPSA	CSTF3	SF3B2
NACA	ILF2	PRDX6	COPG1	HNRNPL
CCT5	SSB	PLIN3	IMMT	PRKCSH
DDX46	CKB	PFAS	MARCKS	NAA15
SMC2	STIP1	IDH1	CYFIP1	PREP
NCAPD2	DHRS2	EEF1D	ABCF1	EWSR1
YWHAQ	G3BP1	EIF3C	DIS3	UBA6
FARSB	SHMT2	UPF1	KIF11	LETM1
MARS	PSMC1	IMMT	FUS	ALB
MAP4	MOGS	TUFM	AGL	ATP6V1A
STIP1	FH	NOMO3	NCAPD2	CUL4B
RPS3	RPAP3	EIF3F	NSUN2	NEDD1
TMPO	PLIN3	USP14	USP9X	EIF4B
KRT6B	LONP1	OAT	USO1	LCP1
RBBP7	HNRNPA3	PGD	RBM39	THRAP3
PCBP1	TARS	SSB	NUP205	NUP93
ATP2A2	PCBP1	EIF4G1	SDHA	COPG1
EIF3C	TUBAL3	MCM2	GSPT2	SRP72
RBMX	EIF4B	YWHAE	SLC1A5	PFKL
VPS35	FUBP1	CTNNB1	TNPO1	SRRM1
TTLL12	PSME2	UGDH	CYFIP2	UBAP2L
RRM1	CES1	SLC1A5	SYMPK	CCT4
RARS	CS	FGA	ELAC2	MTREX
AGL	TJP2	YARS	CUL1	MTHFD1L
RPL5	CAT	ALDH2	SRRM2	RBM25
RPSA	KRT6A	EGFR	DNMT1	DCTN1
RPS6	EFTUD2	NPEPPS		UPF1
PHB2	GSPT2	SQOR		USP7
RPLP0	FUS	COPB2		PRMT5
RDX	DDX39A	SLC2A3		RSL1D1
API5	IMPDH2	PSAT1
	ABCE1	LONP1
	LAMP1	CCT5
	FKBP4	PHB2
	VPS35	TUBAL3
	GOT2	HNRNPD
	PLS3	MAGEA4
	AGT	SF3B3
	MDH1	OLA1
	FDXR	TTLL12
	MAP4	EPB41L2
	NAP1L1	SYNCRIP
	PGAM1	PLS3
	GPT2	SARS
	STAU1	PARP1
	SRP68	ATP6V1A
	DARS	NUP155
	NAP1L4	ILF3
	HMGCS1	CBS
	IGF2BP3	FUS
	RBM39	G3BP1
	AP1G1	PGAM1
	RPS3	RPS3
	HNRNPR	ETF1
	RPS6	UBA2
	SYNCRIP	IGF2BP2
	ACAT2	ALB
	PSMA5	SEC63
		XPO5
		SRP72
		AGL
		ASNS
		POR
		RPS6
		PPP2R1A
		YWHAZ
		PSMD3
		GMPS
		PCBP2
		PSMC1
		DDX1
		IGF2BP3
		PSMD12
		MAGEA10
		RPL5
		HSPA4L
		ALDOC
		MARCKS
		LMNB1
		NT5C2
		ACAT1
		PSMA5
		BAG6
		SEC31A
		EEF1B2
		FH
		HNRNPF
		LARP1
		PCBP1
		SLC25A3
		TPM3
		ZMPSTE24
		SEPT7
		HSD17B4
		PLS1
		CPNE1
		EIF2S2
		TPM4
		NAP1L4
		NSF
		AP1G1
		FARSA
