# Supplementary material for: URI alleviates tyrosine kinase inhibitors-induced ferroptosis by reprogramming lipid metabolism in p53 wild-type liver cancers
Source: Nat Commun. 2023 Oct 7;14:6269. doi: 10.1038/s41467-023-41852-z (PMC10560259; doi:10.1038/s41467-023-41852-z)
Supplement: Supplementary file 8 — Supplementary Data 4 [file 41467_2023_41852_MOESM8_ESM.xlsx]

## Sheet: Sheet1
Supplementary Table 4. The clinical information of the cohort A
Characteristics	Patients (n=134)
Sex (male/female)
Male (%)	118 (88.1)
Female (%)	16 (11.9)
Median age, years (range)	48 (28-73)
HBV
Yes (%)	125 (93.3)
No (%)	9 (6.7)
AFP, n
>400ng/ul	87 (64.9)
≤400ng/ul	47 (35.1)
Child-pugh, n
A	124 (92.5)
B	10 (7.5)
Median Tumor size, centimeters (range)	8.0 (3.0-20.0)
Porter vein invasive
Yes	66 (49.3)
No	68 (50.7)
BCLC stage
B	67 (50)
C	67 (50)
