# Supplementary material for: URI alleviates tyrosine kinase inhibitors-induced ferroptosis by reprogramming lipid metabolism in p53 wild-type liver cancers
Source: Nat Commun. 2023 Oct 7;14:6269. doi: 10.1038/s41467-023-41852-z (PMC10560259; doi:10.1038/s41467-023-41852-z)
Supplement: Supplementary file 9 — Supplementary Data 5 [file 41467_2023_41852_MOESM9_ESM.xlsx]

## Sheet: Sheet1
Supplementary Table 5. The clinical information of the cohort B
Characteristics	Patients (n=97)
Sex (male/female)
Male (%)	89 (91.8)
Female (%)	8 (8.2)
Median age, years (range)	46 (17-74)
HBV
Yes (%)	80 (82.5)
No (%)	17 (17.5)
AFP, n
>400ng/ul	56 (57.7)
≤400ng/ul	41 (42.3)
Child-pugh, n
A	94 (96.9)
B	3 (3.1)
Median Tumor size, centimeters (range)	7.0 (1.4-25.0)
Porter vein invasive
Yes	36 (37.1)
No	61 (72.9)
BCLC stage
A	39 (40.2)
B	22 (22.7)
C	36 (37.1)
