# Supplementary material for: URI alleviates tyrosine kinase inhibitors-induced ferroptosis by reprogramming lipid metabolism in p53 wild-type liver cancers
Source: Nat Commun. 2023 Oct 7;14:6269. doi: 10.1038/s41467-023-41852-z (PMC10560259; doi:10.1038/s41467-023-41852-z)
Supplement: Supplementary file 10 — Supplementary Data 6 [file 41467_2023_41852_MOESM10_ESM.xlsx]

## Sheet: Sheet1
Supplementary Table 6. TP53 mutations detected sorafenib treated HCC patients of the cohort C
Patient No.	Chr	Start	End	Ref	Variant	Region	Gene	Type	AAChange	AAChange	Freq	Quality_Score
4	17	7578190	7578190	T	C	exonic	TP53	nonsynonymous SNV	TP53:NM_001126115:exon2:c.A263G:p.Y88C,TP53:NM_001126116:exon2:c.A263G:p.Y88C,TP53:NM_001126117:exon2:c.A263G:p.Y88C,TP53:NM_001276697:exon2:c.A182G:p.Y61C,TP53:NM_001276698:exon2:c.A182G:p.Y61C,TP53:NM_001276699:exon2:c.A182G:p.Y61C,TP53:NM_001126118:exon5:c.A542G:p.Y181C,TP53:NM_000546:exon6:c.A659G:p.Y220C,TP53:NM_001126112:exon6:c.A659G:p.Y220C,TP53:NM_001126113:exon6:c.A659G:p.Y220C,TP53:NM_…	TP53:NM_001126115:exon2:c.A263G:p.Y88C,TP53:NM_001126116:exon2:c.A263G:p.Y88C,TP53:NM_001126117:exon2:c.A263G:p.Y88C,TP53:NM_001276697:exon2:c.A182G:p.Y61C,TP53:NM_001276698:exon2:c.A182G:p.Y61C,TP53:NM_001276699:exon2:c.A182G:p.Y61C,TP53:NM_001126118:exon5:c.A542G:p.Y181C,TP53:NM_000546:exon6:c.A659G:p.Y220C,TP53:NM_001126112:exon6:c.A659G:p.Y220C,TP53:NM_001126113:exon6:c.A659G:p.Y220C,TP53:NM_…	58.3	3144.57
9	17	7579473	7579473	G	C	exonic	TP53	nonsynonymous SNV	TP53:NM_001126118:exon3:c.C97G:p.P33A,TP53:NM_000546:exon4:c.C214G:p.P72A,TP53:NM_001126112:exon4:c.C214G:p.P72A,TP53:NM_001126113:exon4:c.C214G:p.P72A,TP53:NM_001126114:exon4:c.C214G:p.P72A,TP53:NM_001276695:exon4:c.C97G:p.P33A,TP53:NM_001276696:exon4:c.C97G:p.P33A,TP53:NM_001276760:exon4:c.C97G:p.P33A,TP53:NM_001276761:exon4:c.C97G:p.P33A	TP53:NM_001126118:exon3:c.C97G:p.P33A,TP53:NM_000546:exon4:c.C214G:p.P72A,TP53:NM_001126112:exon4:c.C214G:p.P72A,TP53:NM_001126113:exon4:c.C214G:p.P72A,TP53:NM_001126114:exon4:c.C214G:p.P72A,TP53:NM_001276695:exon4:c.C97G:p.P33A,TP53:NM_001276696:exon4:c.C97G:p.P33A,TP53:NM_001276760:exon4:c.C97G:p.P33A,TP53:NM_001276761:exon4:c.C97G:p.P34A	7.1	117.32
14	17	7577581	7577581	A	G	exonic	TP53	nonsynonymous SNV	TP53:NM_001126115:exon3:c.T304C:p.Y102H,TP53:NM_001126116:exon3:c.T304C:p.Y102H,TP53:NM_001126117:exon3:c.T304C:p.Y102H,TP53:NM_001276697:exon3:c.T223C:p.Y75H,TP53:NM_001276698:exon3:c.T223C:p.Y75H,TP53:NM_001276699:exon3:c.T223C:p.Y75H,TP53:NM_001126118:exon6:c.T583C:p.Y195H,TP53:NM_000546:exon7:c.T700C:p.Y234H,TP53:NM_001126112:exon7:c.T700C:p.Y234H,TP53:NM_001126113:exon7:c.T700C:p.Y234H,TP53:…	TP53:NM_001126115:exon3:c.T304C:p.Y102H,TP53:NM_001126116:exon3:c.T304C:p.Y102H,TP53:NM_001126117:exon3:c.T304C:p.Y102H,TP53:NM_001276697:exon3:c.T223C:p.Y75H,TP53:NM_001276698:exon3:c.T223C:p.Y75H,TP53:NM_001276699:exon3:c.T223C:p.Y75H,TP53:NM_001126118:exon6:c.T583C:p.Y195H,TP53:NM_000546:exon7:c.T700C:p.Y234H,TP53:NM_001126112:exon7:c.T700C:p.Y234H,TP53:NM_001126113:exon7:c.T700C:p.Y234H,TP53:…	57.7	9468.36
16	17	7577578	7577578	T	C	exonic	TP53	nonsynonymous SNV	TP53:NM_001126115:exon3:c.A307G:p.N103D,TP53:NM_001126116:exon3:c.A307G:p.N103D,TP53:NM_001126117:exon3:c.A307G:p.N103D,TP53:NM_001276697:exon3:c.A226G:p.N76D,TP53:NM_001276698:exon3:c.A226G:p.N76D,TP53:NM_001276699:exon3:c.A226G:p.N76D,TP53:NM_001126118:exon6:c.A586G:p.N196D,TP53:NM_000546:exon7:c.A703G:p.N235D,TP53:NM_001126112:exon7:c.A703G:p.N235D,TP53:NM_001126113:exon7:c.A703G:p.N235D,TP53:…	TP53:NM_001126115:exon3:c.A307G:p.N103D,TP53:NM_001126116:exon3:c.A307G:p.N103D,TP53:NM_001126117:exon3:c.A307G:p.N103D,TP53:NM_001276697:exon3:c.A226G:p.N76D,TP53:NM_001276698:exon3:c.A226G:p.N76D,TP53:NM_001276699:exon3:c.A226G:p.N76D,TP53:NM_001126118:exon6:c.A586G:p.N196D,TP53:NM_000546:exon7:c.A703G:p.N235D,TP53:NM_001126112:exon7:c.A703G:p.N235D,TP53:NM_001126113:exon7:c.A703G:p.N235D,TP53:…	55.8	9008.47
19	17	7577517	7577517	A	C	exonic	TP53	nonsynonymous SNV	TP53:NM_001126115:exon3:c.T368G:p.I123S,TP53:NM_001126116:exon3:c.T368G:p.I123S,TP53:NM_001126117:exon3:c.T368G:p.I123S,TP53:NM_001276697:exon3:c.T287G:p.I96S,TP53:NM_001276698:exon3:c.T287G:p.I96S,TP53:NM_001276699:exon3:c.T287G:p.I96S,TP53:NM_001126118:exon6:c.T647G:p.I216S,TP53:NM_000546:exon7:c.T764G:p.I255S,TP53:NM_001126112:exon7:c.T764G:p.I255S,TP53:NM_001126113:exon7:c.T764G:p.I255S,TP53:…	TP53:NM_001126115:exon3:c.T368G:p.I123S,TP53:NM_001126116:exon3:c.T368G:p.I123S,TP53:NM_001126117:exon3:c.T368G:p.I123S,TP53:NM_001276697:exon3:c.T287G:p.I96S,TP53:NM_001276698:exon3:c.T287G:p.I96S,TP53:NM_001276699:exon3:c.T287G:p.I96S,TP53:NM_001126118:exon6:c.T647G:p.I216S,TP53:NM_000546:exon7:c.T764G:p.I255S,TP53:NM_001126112:exon7:c.T764G:p.I255S,TP53:NM_001126113:exon7:c.T764G:p.I255S,TP53:…	67.5	4470.81
20	17	7578211	7578211	C	A	exonic	TP53	nonsynonymous SNV	TP53:NM_001126115:exon2:c.G242T:p.R81L,TP53:NM_001126116:exon2:c.G242T:p.R81L,TP53:NM_001126117:exon2:c.G242T:p.R81L,TP53:NM_001276697:exon2:c.G161T:p.R54L,TP53:NM_001276698:exon2:c.G161T:p.R54L,TP53:NM_001276699:exon2:c.G161T:p.R54L,TP53:NM_001126118:exon5:c.G521T:p.R174L,TP53:NM_000546:exon6:c.G638T:p.R213L,TP53:NM_001126112:exon6:c.G638T:p.R213L,TP53:NM_001126113:exon6:c.G638T:p.R213L,TP53:NM_…	TP53:NM_001126115:exon2:c.G242T:p.R81L,TP53:NM_001126116:exon2:c.G242T:p.R81L,TP53:NM_001126117:exon2:c.G242T:p.R81L,TP53:NM_001276697:exon2:c.G161T:p.R54L,TP53:NM_001276698:exon2:c.G161T:p.R54L,TP53:NM_001276699:exon2:c.G161T:p.R54L,TP53:NM_001126118:exon5:c.G521T:p.R174L,TP53:NM_000546:exon6:c.G638T:p.R213L,TP53:NM_001126112:exon6:c.G638T:p.R213L,TP53:NM_001126113:exon6:c.G638T:p.R213L,TP53:NM_…	76.5	7976.22
23	17	7577108	7577108	C	A	exonic	TP53	nonsynonymous SNV	TP53:NM_001126115:exon4:c.G434T:p.C145F,TP53:NM_001126116:exon4:c.G434T:p.C145F,TP53:NM_001126117:exon4:c.G434T:p.C145F,TP53:NM_001276697:exon4:c.G353T:p.C118F,TP53:NM_001276698:exon4:c.G353T:p.C118F,TP53:NM_001276699:exon4:c.G353T:p.C118F,TP53:NM_001126118:exon7:c.G713T:p.C238F,TP53:NM_000546:exon8:c.G830T:p.C277F,TP53:NM_001126112:exon8:c.G830T:p.C277F,TP53:NM_001126113:exon8:c.G830T:p.C277F,TP…	TP53:NM_001126115:exon4:c.G434T:p.C145F,TP53:NM_001126116:exon4:c.G434T:p.C145F,TP53:NM_001126117:exon4:c.G434T:p.C145F,TP53:NM_001276697:exon4:c.G353T:p.C118F,TP53:NM_001276698:exon4:c.G353T:p.C118F,TP53:NM_001276699:exon4:c.G353T:p.C118F,TP53:NM_001126118:exon7:c.G713T:p.C238F,TP53:NM_000546:exon8:c.G830T:p.C277F,TP53:NM_001126112:exon8:c.G830T:p.C277F,TP53:NM_001126113:exon8:c.G830T:p.C277F,TP…	59.3	1201.79
31	17	7577127	7577127	C	A	exonic	TP53	stopgain SNV	TP53:NM_001126115:exon4:c.G415T:p.E139X,TP53:NM_001126116:exon4:c.G415T:p.E139X,TP53:NM_001126117:exon4:c.G415T:p.E139X,TP53:NM_001276697:exon4:c.G334T:p.E112X,TP53:NM_001276698:exon4:c.G334T:p.E112X,TP53:NM_001276699:exon4:c.G334T:p.E112X,TP53:NM_001126118:exon7:c.G694T:p.E232X,TP53:NM_000546:exon8:c.G811T:p.E271X,TP53:NM_001126112:exon8:c.G811T:p.E271X,TP53:NM_001126113:exon8:c.G811T:p.E271X,TP…	TP53:NM_001126115:exon4:c.G415T:p.E139X,TP53:NM_001126116:exon4:c.G415T:p.E139X,TP53:NM_001126117:exon4:c.G415T:p.E139X,TP53:NM_001276697:exon4:c.G334T:p.E112X,TP53:NM_001276698:exon4:c.G334T:p.E112X,TP53:NM_001276699:exon4:c.G334T:p.E112X,TP53:NM_001126118:exon7:c.G694T:p.E232X,TP53:NM_000546:exon8:c.G811T:p.E271X,TP53:NM_001126112:exon8:c.G811T:p.E271X,TP53:NM_001126113:exon8:c.G811T:p.E271X,TP…	62.9	6846.43
37	17	7574017	7574017	C	A	exonic	TP53	nonsynonymous SNV	TP53:NM_001126115:exon6:c.G614T:p.R205L,TP53:NM_001276697:exon6:c.G533T:p.R178L,TP53:NM_001126118:exon9:c.G893T:p.R298L,TP53:NM_000546:exon10:c.G1010T:p.R337L,TP53:NM_001126112:exon10:c.G1010T:p.R337L,TP53:NM_001276760:exon10:c.G893T:p.R298L,TP53:NM_001276761:exon10:c.G893T:p.R298L	TP53:NM_001126115:exon6:c.G614T:p.R205L,TP53:NM_001276697:exon6:c.G533T:p.R178L,TP53:NM_001126118:exon9:c.G893T:p.R298L,TP53:NM_000546:exon10:c.G1010T:p.R337L,TP53:NM_001126112:exon10:c.G1010T:p.R337L,TP53:NM_001276760:exon10:c.G893T:p.R298L,TP53:NM_001276761:exon10:c.G893T:p.R299L	78.4	11767.9
38	17	7577120	7577120	C	A	exonic	TP53	nonsynonymous SNV	TP53:NM_001126115:exon4:c.G422T:p.R141L,TP53:NM_001126116:exon4:c.G422T:p.R141L,TP53:NM_001126117:exon4:c.G422T:p.R141L,TP53:NM_001276697:exon4:c.G341T:p.R114L,TP53:NM_001276698:exon4:c.G341T:p.R114L,TP53:NM_001276699:exon4:c.G341T:p.R114L,TP53:NM_001126118:exon7:c.G701T:p.R234L,TP53:NM_000546:exon8:c.G818T:p.R273L,TP53:NM_001126112:exon8:c.G818T:p.R273L,TP53:NM_001126113:exon8:c.G818T:p.R273L,TP…	TP53:NM_001126115:exon4:c.G422T:p.R141L,TP53:NM_001126116:exon4:c.G422T:p.R141L,TP53:NM_001126117:exon4:c.G422T:p.R141L,TP53:NM_001276697:exon4:c.G341T:p.R114L,TP53:NM_001276698:exon4:c.G341T:p.R114L,TP53:NM_001276699:exon4:c.G341T:p.R114L,TP53:NM_001126118:exon7:c.G701T:p.R234L,TP53:NM_000546:exon8:c.G818T:p.R273L,TP53:NM_001126112:exon8:c.G818T:p.R273L,TP53:NM_001126113:exon8:c.G818T:p.R273L,TP…	91.6	13973.4
39	17	7578413	7578413	C	A	exonic	TP53	nonsynonymous SNV	TP53:NM_001126115:exon1:c.G121T:p.V41L,TP53:NM_001126116:exon1:c.G121T:p.V41L,TP53:NM_001126117:exon1:c.G121T:p.V41L,TP53:NM_001276697:exon1:c.G40T:p.V14L,TP53:NM_001276698:exon1:c.G40T:p.V14L,TP53:NM_001276699:exon1:c.G40T:p.V14L,TP53:NM_001126118:exon4:c.G400T:p.V134L,TP53:NM_000546:exon5:c.G517T:p.V173L,TP53:NM_001126112:exon5:c.G517T:p.V173L,TP53:NM_001126113:exon5:c.G517T:p.V173L,TP53:NM_001…	TP53:NM_001126115:exon1:c.G121T:p.V41L,TP53:NM_001126116:exon1:c.G121T:p.V41L,TP53:NM_001126117:exon1:c.G121T:p.V41L,TP53:NM_001276697:exon1:c.G40T:p.V14L,TP53:NM_001276698:exon1:c.G40T:p.V14L,TP53:NM_001276699:exon1:c.G40T:p.V14L,TP53:NM_001126118:exon4:c.G400T:p.V134L,TP53:NM_000546:exon5:c.G517T:p.V173L,TP53:NM_001126112:exon5:c.G517T:p.V173L,TP53:NM_001126113:exon5:c.G517T:p.V173L,TP53:NM_001…	68.9	9006.3
41	17	7577120	7577120	C	A	exonic	TP53	nonsynonymous SNV	TP53:NM_001126115:exon4:c.G422T:p.R141L,TP53:NM_001126116:exon4:c.G422T:p.R141L,TP53:NM_001126117:exon4:c.G422T:p.R141L,TP53:NM_001276697:exon4:c.G341T:p.R114L,TP53:NM_001276698:exon4:c.G341T:p.R114L,TP53:NM_001276699:exon4:c.G341T:p.R114L,TP53:NM_001126118:exon7:c.G701T:p.R234L,TP53:NM_000546:exon8:c.G818T:p.R273L,TP53:NM_001126112:exon8:c.G818T:p.R273L,TP53:NM_001126113:exon8:c.G818T:p.R273L,TP…	TP53:NM_001126115:exon4:c.G422T:p.R141L,TP53:NM_001126116:exon4:c.G422T:p.R141L,TP53:NM_001126117:exon4:c.G422T:p.R141L,TP53:NM_001276697:exon4:c.G341T:p.R114L,TP53:NM_001276698:exon4:c.G341T:p.R114L,TP53:NM_001276699:exon4:c.G341T:p.R114L,TP53:NM_001126118:exon7:c.G701T:p.R234L,TP53:NM_000546:exon8:c.G818T:p.R273L,TP53:NM_001126112:exon8:c.G818T:p.R273L,TP53:NM_001126113:exon8:c.G818T:p.R273L,TP…	69.3	11890.5
51	17	7577559	7577559	G	T	exonic	TP53	nonsynonymous SNV	TP53:NM_001126115:exon3:c.C326A:p.S109Y,TP53:NM_001126116:exon3:c.C326A:p.S109Y,TP53:NM_001126117:exon3:c.C326A:p.S109Y,TP53:NM_001276697:exon3:c.C245A:p.S82Y,TP53:NM_001276698:exon3:c.C245A:p.S82Y,TP53:NM_001276699:exon3:c.C245A:p.S82Y,TP53:NM_001126118:exon6:c.C605A:p.S202Y,TP53:NM_000546:exon7:c.C722A:p.S241Y,TP53:NM_001126112:exon7:c.C722A:p.S241Y,TP53:NM_001126113:exon7:c.C722A:p.S241Y,TP53:…	TP53:NM_001126115:exon3:c.C326A:p.S109Y,TP53:NM_001126116:exon3:c.C326A:p.S109Y,TP53:NM_001126117:exon3:c.C326A:p.S109Y,TP53:NM_001276697:exon3:c.C245A:p.S82Y,TP53:NM_001276698:exon3:c.C245A:p.S82Y,TP53:NM_001276699:exon3:c.C245A:p.S82Y,TP53:NM_001126118:exon6:c.C605A:p.S202Y,TP53:NM_000546:exon7:c.C722A:p.S241Y,TP53:NM_001126112:exon7:c.C722A:p.S241Y,TP53:NM_001126113:exon7:c.C722A:p.S241Y,TP53:…	63	14579.8
53	17	7577532	7577532	G	A	exonic	TP53	nonsynonymous SNV	TP53:NM_001126115:exon3:c.C353T:p.P118L,TP53:NM_001126116:exon3:c.C353T:p.P118L,TP53:NM_001126117:exon3:c.C353T:p.P118L,TP53:NM_001276697:exon3:c.C272T:p.P91L,TP53:NM_001276698:exon3:c.C272T:p.P91L,TP53:NM_001276699:exon3:c.C272T:p.P91L,TP53:NM_001126118:exon6:c.C632T:p.P211L,TP53:NM_000546:exon7:c.C749T:p.P250L,TP53:NM_001126112:exon7:c.C749T:p.P250L,TP53:NM_001126113:exon7:c.C749T:p.P250L,TP53:…	TP53:NM_001126115:exon3:c.C353T:p.P118L,TP53:NM_001126116:exon3:c.C353T:p.P118L,TP53:NM_001126117:exon3:c.C353T:p.P118L,TP53:NM_001276697:exon3:c.C272T:p.P91L,TP53:NM_001276698:exon3:c.C272T:p.P91L,TP53:NM_001276699:exon3:c.C272T:p.P91L,TP53:NM_001126118:exon6:c.C632T:p.P211L,TP53:NM_000546:exon7:c.C749T:p.P250L,TP53:NM_001126112:exon7:c.C749T:p.P250L,TP53:NM_001126113:exon7:c.C749T:p.P250L,TP53:…	12.7	975.21
60	17	7578239	7578239	C	A	exonic	TP53	stopgain SNV	TP53:NM_001126115:exon2:c.G214T:p.E72X,TP53:NM_001126116:exon2:c.G214T:p.E72X,TP53:NM_001126117:exon2:c.G214T:p.E72X,TP53:NM_001276697:exon2:c.G133T:p.E45X,TP53:NM_001276698:exon2:c.G133T:p.E45X,TP53:NM_001276699:exon2:c.G133T:p.E45X,TP53:NM_001126118:exon5:c.G493T:p.E165X,TP53:NM_000546:exon6:c.G610T:p.E204X,TP53:NM_001126112:exon6:c.G610T:p.E204X,TP53:NM_001126113:exon6:c.G610T:p.E204X,TP53:NM_…	TP53:NM_001126115:exon2:c.G214T:p.E72X,TP53:NM_001126116:exon2:c.G214T:p.E72X,TP53:NM_001126117:exon2:c.G214T:p.E72X,TP53:NM_001276697:exon2:c.G133T:p.E45X,TP53:NM_001276698:exon2:c.G133T:p.E45X,TP53:NM_001276699:exon2:c.G133T:p.E45X,TP53:NM_001126118:exon5:c.G493T:p.E165X,TP53:NM_000546:exon6:c.G610T:p.E204X,TP53:NM_001126112:exon6:c.G610T:p.E204X,TP53:NM_001126113:exon6:c.G610T:p.E204X,TP53:NM_…	48.7	5254.86
65	17	7577551	7577551	C	G	exonic	TP53	nonsynonymous SNV	TP53:NM_001126115:exon3:c.G334C:p.G112R,TP53:NM_001126116:exon3:c.G334C:p.G112R,TP53:NM_001126117:exon3:c.G334C:p.G112R,TP53:NM_001276697:exon3:c.G253C:p.G85R,TP53:NM_001276698:exon3:c.G253C:p.G85R,TP53:NM_001276699:exon3:c.G253C:p.G85R,TP53:NM_001126118:exon6:c.G613C:p.G205R,TP53:NM_000546:exon7:c.G730C:p.G244R,TP53:NM_001126112:exon7:c.G730C:p.G244R,TP53:NM_001126113:exon7:c.G730C:p.G244R,TP53:…	TP53:NM_001126115:exon3:c.G334C:p.G112R,TP53:NM_001126116:exon3:c.G334C:p.G112R,TP53:NM_001126117:exon3:c.G334C:p.G112R,TP53:NM_001276697:exon3:c.G253C:p.G85R,TP53:NM_001276698:exon3:c.G253C:p.G85R,TP53:NM_001276699:exon3:c.G253C:p.G85R,TP53:NM_001126118:exon6:c.G613C:p.G205R,TP53:NM_000546:exon7:c.G730C:p.G244R,TP53:NM_001126112:exon7:c.G730C:p.G244R,TP53:NM_001126113:exon7:c.G730C:p.G244R,TP53:…	82.1	22278.4
77	17	7577105	7577105	G	T	exonic	TP53	nonsynonymous SNV	TP53:NM_001126115:exon4:c.C437A:p.P146H,TP53:NM_001126116:exon4:c.C437A:p.P146H,TP53:NM_001126117:exon4:c.C437A:p.P146H,TP53:NM_001276697:exon4:c.C356A:p.P119H,TP53:NM_001276698:exon4:c.C356A:p.P119H,TP53:NM_001276699:exon4:c.C356A:p.P119H,TP53:NM_001126118:exon7:c.C716A:p.P239H,TP53:NM_000546:exon8:c.C833A:p.P278H,TP53:NM_001126112:exon8:c.C833A:p.P278H,TP53:NM_001126113:exon8:c.C833A:p.P278H,TP…	TP53:NM_001126115:exon4:c.C437A:p.P146H,TP53:NM_001126116:exon4:c.C437A:p.P146H,TP53:NM_001126117:exon4:c.C437A:p.P146H,TP53:NM_001276697:exon4:c.C356A:p.P119H,TP53:NM_001276698:exon4:c.C356A:p.P119H,TP53:NM_001276699:exon4:c.C356A:p.P119H,TP53:NM_001126118:exon7:c.C716A:p.P239H,TP53:NM_000546:exon8:c.C833A:p.P278H,TP53:NM_001126112:exon8:c.C833A:p.P278H,TP53:NM_001126113:exon8:c.C833A:p.P278H,TP…	77.2	2564.7
85	17	7578403	7578403	C	A	exonic	TP53	nonsynonymous SNV	TP53:NM_001126115:exon1:c.G131T:p.C44F,TP53:NM_001126116:exon1:c.G131T:p.C44F,TP53:NM_001126117:exon1:c.G131T:p.C44F,TP53:NM_001276697:exon1:c.G50T:p.C17F,TP53:NM_001276698:exon1:c.G50T:p.C17F,TP53:NM_001276699:exon1:c.G50T:p.C17F,TP53:NM_001126118:exon4:c.G410T:p.C137F,TP53:NM_000546:exon5:c.G527T:p.C176F,TP53:NM_001126112:exon5:c.G527T:p.C176F,TP53:NM_001126113:exon5:c.G527T:p.C176F,TP53:NM_001…	TP53:NM_001126115:exon1:c.G131T:p.C44F,TP53:NM_001126116:exon1:c.G131T:p.C44F,TP53:NM_001126117:exon1:c.G131T:p.C44F,TP53:NM_001276697:exon1:c.G50T:p.C17F,TP53:NM_001276698:exon1:c.G50T:p.C17F,TP53:NM_001276699:exon1:c.G50T:p.C17F,TP53:NM_001126118:exon4:c.G410T:p.C137F,TP53:NM_000546:exon5:c.G527T:p.C176F,TP53:NM_001126112:exon5:c.G527T:p.C176F,TP53:NM_001126113:exon5:c.G527T:p.C176F,TP53:NM_001…	88.4	23781.1
87	17	7577610	7577610	T	A	splicing	TP53(NM_001126115:exon4:c.277-2A>T,NM_001126118:exon7:c.556-2A>T,NM_001276695:exon8:c.556-2A>T,NM_001276696:exon8:c.556-2A>T,NM_001276760:exon8:c.556-2A>T,NM_000546:exon8:c.673-2A>T,NM_001126114:exon8:c.673-2A>T,NM_001126112:exon8:c.673-2A>T,NM_001276697:exon4:c.196-2A>T,NM_001276698:exon4:c.196-2A>T,NM_001126113:exon8:c.673-2A>T,NM_001276761:exon8:c.556-2A>T,NM_001126117:exon4:c.277-2A>T,NM_0011…	NA	NA	NA	69.4	16997.1
88	17	7577120	7577120	C	A	exonic	TP53	nonsynonymous SNV	TP53:NM_001126115:exon4:c.G422T:p.R141L,TP53:NM_001126116:exon4:c.G422T:p.R141L,TP53:NM_001126117:exon4:c.G422T:p.R141L,TP53:NM_001276697:exon4:c.G341T:p.R114L,TP53:NM_001276698:exon4:c.G341T:p.R114L,TP53:NM_001276699:exon4:c.G341T:p.R114L,TP53:NM_001126118:exon7:c.G701T:p.R234L,TP53:NM_000546:exon8:c.G818T:p.R273L,TP53:NM_001126112:exon8:c.G818T:p.R273L,TP53:NM_001126113:exon8:c.G818T:p.R273L,TP…	TP53:NM_001126115:exon4:c.G422T:p.R141L,TP53:NM_001126116:exon4:c.G422T:p.R141L,TP53:NM_001126117:exon4:c.G422T:p.R141L,TP53:NM_001276697:exon4:c.G341T:p.R114L,TP53:NM_001276698:exon4:c.G341T:p.R114L,TP53:NM_001276699:exon4:c.G341T:p.R114L,TP53:NM_001126118:exon7:c.G701T:p.R234L,TP53:NM_000546:exon8:c.G818T:p.R273L,TP53:NM_001126112:exon8:c.G818T:p.R273L,TP53:NM_001126113:exon8:c.G818T:p.R273L,TP…	65	1199.44
89	17	7573982	7573982	C	A	exonic	TP53	stopgain SNV	TP53:NM_001126115:exon6:c.G649T:p.E217X,TP53:NM_001276697:exon6:c.G568T:p.E190X,TP53:NM_001126118:exon9:c.G928T:p.E310X,TP53:NM_000546:exon10:c.G1045T:p.E349X,TP53:NM_001126112:exon10:c.G1045T:p.E349X,TP53:NM_001276760:exon10:c.G928T:p.E310X,TP53:NM_001276761:exon10:c.G928T:p.E310X	TP53:NM_001126115:exon6:c.G649T:p.E217X,TP53:NM_001276697:exon6:c.G568T:p.E190X,TP53:NM_001126118:exon9:c.G928T:p.E310X,TP53:NM_000546:exon10:c.G1045T:p.E349X,TP53:NM_001126112:exon10:c.G1045T:p.E349X,TP53:NM_001276760:exon10:c.G928T:p.E310X,TP53:NM_001276761:exon10:c.G928T:p.E311X	57.2	1312.21
91	17	7577568	7577568	C	T	exonic	TP53	nonsynonymous SNV	TP53:NM_001126115:exon3:c.G317A:p.C106Y,TP53:NM_001126116:exon3:c.G317A:p.C106Y,TP53:NM_001126117:exon3:c.G317A:p.C106Y,TP53:NM_001276697:exon3:c.G236A:p.C79Y,TP53:NM_001276698:exon3:c.G236A:p.C79Y,TP53:NM_001276699:exon3:c.G236A:p.C79Y,TP53:NM_001126118:exon6:c.G596A:p.C199Y,TP53:NM_000546:exon7:c.G713A:p.C238Y,TP53:NM_001126112:exon7:c.G713A:p.C238Y,TP53:NM_001126113:exon7:c.G713A:p.C238Y,TP53:…	TP53:NM_001126115:exon3:c.G317A:p.C106Y,TP53:NM_001126116:exon3:c.G317A:p.C106Y,TP53:NM_001126117:exon3:c.G317A:p.C106Y,TP53:NM_001276697:exon3:c.G236A:p.C79Y,TP53:NM_001276698:exon3:c.G236A:p.C79Y,TP53:NM_001276699:exon3:c.G236A:p.C79Y,TP53:NM_001126118:exon6:c.G596A:p.C199Y,TP53:NM_000546:exon7:c.G713A:p.C238Y,TP53:NM_001126112:exon7:c.G713A:p.C238Y,TP53:NM_001126113:exon7:c.G713A:p.C238Y,TP53:…	88.1	25040.3
93	17	7577498	7577498	C	A	splicing	TP53(NM_001126115:exon4:c.386+1G>T,NM_001126118:exon7:c.665+1G>T,NM_001276695:exon8:c.665+1G>T,NM_001276696:exon8:c.665+1G>T,NM_001276760:exon8:c.665+1G>T,NM_000546:exon8:c.782+1G>T,NM_001126114:exon8:c.782+1G>T,NM_001126112:exon8:c.782+1G>T,NM_001276697:exon4:c.305+1G>T,NM_001276698:exon4:c.305+1G>T,NM_001126113:exon8:c.782+1G>T,NM_001276761:exon8:c.665+1G>T,NM_001126117:exon4:c.386+1G>T,NM_0011…	NA	NA	NA	29.1	1634.59
97	17	7578515	7578515	T	A	exonic	TP53	stopgain SNV	TP53:NM_001126115:exon1:c.A19T:p.K7X,TP53:NM_001126116:exon1:c.A19T:p.K7X,TP53:NM_001126117:exon1:c.A19T:p.K7X,TP53:NM_001126118:exon4:c.A298T:p.K100X,TP53:NM_000546:exon5:c.A415T:p.K139X,TP53:NM_001126112:exon5:c.A415T:p.K139X,TP53:NM_001126113:exon5:c.A415T:p.K139X,TP53:NM_001126114:exon5:c.A415T:p.K139X,TP53:NM_001276695:exon5:c.A298T:p.K100X,TP53:NM_001276696:exon5:c.A298T:p.K100X,TP53:NM_001…	TP53:NM_001126115:exon1:c.A19T:p.K7X,TP53:NM_001126116:exon1:c.A19T:p.K7X,TP53:NM_001126117:exon1:c.A19T:p.K7X,TP53:NM_001126118:exon4:c.A298T:p.K100X,TP53:NM_000546:exon5:c.A415T:p.K139X,TP53:NM_001126112:exon5:c.A415T:p.K139X,TP53:NM_001126113:exon5:c.A415T:p.K139X,TP53:NM_001126114:exon5:c.A415T:p.K139X,TP53:NM_001276695:exon5:c.A298T:p.K100X,TP53:NM_001276696:exon5:c.A298T:p.K100X,TP53:NM_001…	75.8621	100
98	17	7579312	7579312	C	G	exonic	TP53	synonymous SNV	TP53:NM_001126118:exon3:c.G258C:p.T86T,TP53:NM_000546:exon4:c.G375C:p.T125T,TP53:NM_001126112:exon4:c.G375C:p.T125T,TP53:NM_001126113:exon4:c.G375C:p.T125T,TP53:NM_001126114:exon4:c.G375C:p.T125T,TP53:NM_001276695:exon4:c.G258C:p.T86T,TP53:NM_001276696:exon4:c.G258C:p.T86T,TP53:NM_001276760:exon4:c.G258C:p.T86T,TP53:NM_001276761:exon4:c.G258C:p.T86T	TP53:NM_001126118:exon3:c.G258C:p.T86T,TP53:NM_000546:exon4:c.G375C:p.T125T,TP53:NM_001126112:exon4:c.G375C:p.T125T,TP53:NM_001126113:exon4:c.G375C:p.T125T,TP53:NM_001126114:exon4:c.G375C:p.T125T,TP53:NM_001276695:exon4:c.G258C:p.T86T,TP53:NM_001276696:exon4:c.G258C:p.T86T,TP53:NM_001276760:exon4:c.G258C:p.T86T,TP53:NM_001276761:exon4:c.G258C:p.T87T	74	12366.5
107	17	7573976	7573976	T	A	exonic	TP53	stopgain SNV	TP53:NM_001126115:exon6:c.A655T:p.K219X,TP53:NM_001276697:exon6:c.A574T:p.K192X,TP53:NM_001126118:exon9:c.A934T:p.K312X,TP53:NM_000546:exon10:c.A1051T:p.K351X,TP53:NM_001126112:exon10:c.A1051T:p.K351X,TP53:NM_001276760:exon10:c.A934T:p.K312X,TP53:NM_001276761:exon10:c.A934T:p.K312X	TP53:NM_001126115:exon6:c.A655T:p.K219X,TP53:NM_001276697:exon6:c.A574T:p.K192X,TP53:NM_001126118:exon9:c.A934T:p.K312X,TP53:NM_000546:exon10:c.A1051T:p.K351X,TP53:NM_001126112:exon10:c.A1051T:p.K351X,TP53:NM_001276760:exon10:c.A934T:p.K312X,TP53:NM_001276761:exon10:c.A934T:p.K313X	92.4242	100
117	17	7578457	7578457	C	A	exonic	TP53	nonsynonymous SNV	TP53:NM_001126115:exon1:c.G77T:p.R26L,TP53:NM_001126116:exon1:c.G77T:p.R26L,TP53:NM_001126117:exon1:c.G77T:p.R26L,TP53:NM_001126118:exon4:c.G356T:p.R119L,TP53:NM_000546:exon5:c.G473T:p.R158L,TP53:NM_001126112:exon5:c.G473T:p.R158L,TP53:NM_001126113:exon5:c.G473T:p.R158L,TP53:NM_001126114:exon5:c.G473T:p.R158L,TP53:NM_001276695:exon5:c.G356T:p.R119L,TP53:NM_001276696:exon5:c.G356T:p.R119L,TP53:NM_…	TP53:NM_001126115:exon1:c.G77T:p.R26L,TP53:NM_001126116:exon1:c.G77T:p.R26L,TP53:NM_001126117:exon1:c.G77T:p.R26L,TP53:NM_001126118:exon4:c.G356T:p.R119L,TP53:NM_000546:exon5:c.G473T:p.R158L,TP53:NM_001126112:exon5:c.G473T:p.R158L,TP53:NM_001126113:exon5:c.G473T:p.R158L,TP53:NM_001126114:exon5:c.G473T:p.R158L,TP53:NM_001276695:exon5:c.G356T:p.R119L,TP53:NM_001276696:exon5:c.G356T:p.R119L,TP53:NM_…	78.7	2959.37
118	17	7577127	7577127	C	T	exonic	TP53	nonsynonymous SNV	TP53:NM_001126115:exon4:c.G415A:p.E139K,TP53:NM_001126116:exon4:c.G415A:p.E139K,TP53:NM_001126117:exon4:c.G415A:p.E139K,TP53:NM_001276697:exon4:c.G334A:p.E112K,TP53:NM_001276698:exon4:c.G334A:p.E112K,TP53:NM_001276699:exon4:c.G334A:p.E112K,TP53:NM_001126118:exon7:c.G694A:p.E232K,TP53:NM_000546:exon8:c.G811A:p.E271K,TP53:NM_001126112:exon8:c.G811A:p.E271K,TP53:NM_001126113:exon8:c.G811A:p.E271K,TP…	TP53:NM_001126115:exon4:c.G415A:p.E139K,TP53:NM_001126116:exon4:c.G415A:p.E139K,TP53:NM_001126117:exon4:c.G415A:p.E139K,TP53:NM_001276697:exon4:c.G334A:p.E112K,TP53:NM_001276698:exon4:c.G334A:p.E112K,TP53:NM_001276699:exon4:c.G334A:p.E112K,TP53:NM_001126118:exon7:c.G694A:p.E232K,TP53:NM_000546:exon8:c.G811A:p.E271K,TP53:NM_001126112:exon8:c.G811A:p.E271K,TP53:NM_001126113:exon8:c.G811A:p.E271K,TP…	21.1	425.7
120	17	7577046	7577046	C	A	exonic	TP53	stopgain SNV	TP53:NM_001126115:exon4:c.G496T:p.E166X,TP53:NM_001126116:exon4:c.G496T:p.E166X,TP53:NM_001126117:exon4:c.G496T:p.E166X,TP53:NM_001276697:exon4:c.G415T:p.E139X,TP53:NM_001276698:exon4:c.G415T:p.E139X,TP53:NM_001276699:exon4:c.G415T:p.E139X,TP53:NM_001126118:exon7:c.G775T:p.E259X,TP53:NM_000546:exon8:c.G892T:p.E298X,TP53:NM_001126112:exon8:c.G892T:p.E298X,TP53:NM_001126113:exon8:c.G892T:p.E298X,TP…	TP53:NM_001126115:exon4:c.G496T:p.E166X,TP53:NM_001126116:exon4:c.G496T:p.E166X,TP53:NM_001126117:exon4:c.G496T:p.E166X,TP53:NM_001276697:exon4:c.G415T:p.E139X,TP53:NM_001276698:exon4:c.G415T:p.E139X,TP53:NM_001276699:exon4:c.G415T:p.E139X,TP53:NM_001126118:exon7:c.G775T:p.E259X,TP53:NM_000546:exon8:c.G892T:p.E298X,TP53:NM_001126112:exon8:c.G892T:p.E298X,TP53:NM_001126113:exon8:c.G892T:p.E298X,TP…	51.1	717.3
121	17	7578239	7578239	C	A	exonic	TP53	stopgain SNV	TP53:NM_001126115:exon2:c.G214T:p.E72X,TP53:NM_001126116:exon2:c.G214T:p.E72X,TP53:NM_001126117:exon2:c.G214T:p.E72X,TP53:NM_001276697:exon2:c.G133T:p.E45X,TP53:NM_001276698:exon2:c.G133T:p.E45X,TP53:NM_001276699:exon2:c.G133T:p.E45X,TP53:NM_001126118:exon5:c.G493T:p.E165X,TP53:NM_000546:exon6:c.G610T:p.E204X,TP53:NM_001126112:exon6:c.G610T:p.E204X,TP53:NM_001126113:exon6:c.G610T:p.E204X,TP53:NM_…	TP53:NM_001126115:exon2:c.G214T:p.E72X,TP53:NM_001126116:exon2:c.G214T:p.E72X,TP53:NM_001126117:exon2:c.G214T:p.E72X,TP53:NM_001276697:exon2:c.G133T:p.E45X,TP53:NM_001276698:exon2:c.G133T:p.E45X,TP53:NM_001276699:exon2:c.G133T:p.E45X,TP53:NM_001126118:exon5:c.G493T:p.E165X,TP53:NM_000546:exon6:c.G610T:p.E204X,TP53:NM_001126112:exon6:c.G610T:p.E204X,TP53:NM_001126113:exon6:c.G610T:p.E204X,TP53:NM_…	30.5	4618.83
123	17	7574035	7574035	T	A	splicing	TP53(NM_001126115:exon7:c.598-2A>T,NM_001126118:exon10:c.877-2A>T,NM_001276695:exon12:c.937-2A>T,NM_001276696:exon12:c.1010-2A>T,NM_001276760:exon11:c.877-2A>T,NM_000546:exon11:c.994-2A>T,NM_001126114:exon12:c.1127-2A>T,NM_001126112:exon11:c.994-2A>T,NM_001276697:exon7:c.517-2A>T,NM_001276698:exon8:c.650-2A>T,NM_001126113:exon12:c.1054-2A>T,NM_001276761:exon11:c.877-2A>T,NM_001126117:exon8:c.658-…	NA	NA	NA	67.2	16118
136	17	7579536	7579536	C	A	exonic	TP53	stopgain SNV	TP53:NM_001126118:exon3:c.G34T:p.E12X,TP53:NM_000546:exon4:c.G151T:p.E51X,TP53:NM_001126112:exon4:c.G151T:p.E51X,TP53:NM_001126113:exon4:c.G151T:p.E51X,TP53:NM_001126114:exon4:c.G151T:p.E51X,TP53:NM_001276695:exon4:c.G34T:p.E12X,TP53:NM_001276696:exon4:c.G34T:p.E12X,TP53:NM_001276760:exon4:c.G34T:p.E12X,TP53:NM_001276761:exon4:c.G34T:p.E12X	TP53:NM_001126118:exon3:c.G34T:p.E12X,TP53:NM_000546:exon4:c.G151T:p.E51X,TP53:NM_001126112:exon4:c.G151T:p.E51X,TP53:NM_001126113:exon4:c.G151T:p.E51X,TP53:NM_001126114:exon4:c.G151T:p.E51X,TP53:NM_001276695:exon4:c.G34T:p.E12X,TP53:NM_001276696:exon4:c.G34T:p.E12X,TP53:NM_001276760:exon4:c.G34T:p.E12X,TP53:NM_001276761:exon4:c.G34T:p.E13X	53.9	5708.51
152	17	7578517	7578517	G	A	exonic	TP53	nonsynonymous SNV	TP53:NM_001126115:exon1:c.C17T:p.A6V,TP53:NM_001126116:exon1:c.C17T:p.A6V,TP53:NM_001126117:exon1:c.C17T:p.A6V,TP53:NM_001126118:exon4:c.C296T:p.A99V,TP53:NM_000546:exon5:c.C413T:p.A138V,TP53:NM_001126112:exon5:c.C413T:p.A138V,TP53:NM_001126113:exon5:c.C413T:p.A138V,TP53:NM_001126114:exon5:c.C413T:p.A138V,TP53:NM_001276695:exon5:c.C296T:p.A99V,TP53:NM_001276696:exon5:c.C296T:p.A99V,TP53:NM_001276…	TP53:NM_001126115:exon1:c.C17T:p.A6V,TP53:NM_001126116:exon1:c.C17T:p.A6V,TP53:NM_001126117:exon1:c.C17T:p.A6V,TP53:NM_001126118:exon4:c.C296T:p.A99V,TP53:NM_000546:exon5:c.C413T:p.A138V,TP53:NM_001126112:exon5:c.C413T:p.A138V,TP53:NM_001126113:exon5:c.C413T:p.A138V,TP53:NM_001126114:exon5:c.C413T:p.A138V,TP53:NM_001276695:exon5:c.C296T:p.A99V,TP53:NM_001276696:exon5:c.C296T:p.A99V,TP53:NM_001276…	39.1	998.23
153	17	7577505	7577505	T	A	exonic	TP53	nonsynonymous SNV	TP53:NM_001126115:exon3:c.A380T:p.D127V,TP53:NM_001126116:exon3:c.A380T:p.D127V,TP53:NM_001126117:exon3:c.A380T:p.D127V,TP53:NM_001276697:exon3:c.A299T:p.D100V,TP53:NM_001276698:exon3:c.A299T:p.D100V,TP53:NM_001276699:exon3:c.A299T:p.D100V,TP53:NM_001126118:exon6:c.A659T:p.D220V,TP53:NM_000546:exon7:c.A776T:p.D259V,TP53:NM_001126112:exon7:c.A776T:p.D259V,TP53:NM_001126113:exon7:c.A776T:p.D259V,TP…	TP53:NM_001126115:exon3:c.A380T:p.D127V,TP53:NM_001126116:exon3:c.A380T:p.D127V,TP53:NM_001126117:exon3:c.A380T:p.D127V,TP53:NM_001276697:exon3:c.A299T:p.D100V,TP53:NM_001276698:exon3:c.A299T:p.D100V,TP53:NM_001276699:exon3:c.A299T:p.D100V,TP53:NM_001126118:exon6:c.A659T:p.D220V,TP53:NM_000546:exon7:c.A776T:p.D259V,TP53:NM_001126112:exon7:c.A776T:p.D259V,TP53:NM_001126113:exon7:c.A776T:p.D259V,TP…	31.3	4816.27
