# Supplementary material for: URI alleviates tyrosine kinase inhibitors-induced ferroptosis by reprogramming lipid metabolism in p53 wild-type liver cancers
Source: Nat Commun. 2023 Oct 7;14:6269. doi: 10.1038/s41467-023-41852-z (PMC10560259; doi:10.1038/s41467-023-41852-z)
Supplement: Supplementary file 11 — Supplementary Data 7 [file 41467_2023_41852_MOESM11_ESM.xlsx]

## Sheet: Sheet1
Supplementary Table 7. The detail information of the reagents used
REAGENT OR RESOURCE	SOURCE	IDENTIFIER
DMEM medium	BasialMedia	L110KJ
RPMI 1640 medium	BasialMedia	L210KJ
Foetal Bovine Serum	Biological Industries	04-001-1ACS
Penecillin/streptomycin and amphotericin B	BasialMedia	S120JV
Mycoplasma Elimination Reagent	InvivoGen	ant-mpt
0.5% Trypsin-EDTA	Gibco	15400-054
Serum-free, animal protein-free Cell Freezing Medium	NCM Biotech	C40100
Dimethyl Sulfoxide	Sigma	D2650
TRIzol Reagent	ThermoFisher	15596-018
M-MLV system	Promega	M1701
Phosphate buffer saline	BasialMedia	B320KJ
PropidiumIodide	Sigma-Aldrich	P4170
C11-BODIPY	ABclonal	RM02821
RIPA Lysis Buffer	Beyotime	P0013B
IP lysis buffer	Beyotime	P0013
proteinase inhibitor Cocktail	TargetMol	C001
phosphatase inhibitor Cocktail I	TargetMol	C002
phosphatase inhibitor Cocktail II	TargetMol	C003
phosphatase inhibitor Cocktail III	TargetMol	C004
Mag 25K/Protein A/G	Enriching	LM220622
Passive Lysis 5X Buffer	Promega	E1941
36.5-38% Formaldehyde	Sigma	F8775
Lipo8000	Beyotime	C0533
FastStart Universal SYBR Green Master (ROX)	Roche	04913850001
Sorafenib	Target Mol	T0093L
Donafenib	Selleck	S9621
Lenvatinib	Target Mol	T0520
Regorafenib	Target Mol	T1792
Apatinib	Selleck	S5248
Erlotinib	Target Mol	T0373
Aramchol	Target Mol	T7294
MG132	Selleck	S2619
Cycloheximide	Selleck	S7418
Nutlin-3	Selleck	S1061
Doxorubicin	Selleck	E2516
Ferrostatin-1	Selleck	S7243
Z-VAD-FMK	Target Mol	T7020
Necrostatin-1	Selleck	S8037
N-acetylcysteine	Selleck	S1623
3-Methyladenine	Selleck	S2767
Corn oil	MCE	8001-30-7
Crystal Violet Staining Solution	Beyotime	C0121
A939572	Target Mol	T4515
MK8245	Target Mol	T2650
10% formalin	TongHe	20170017
Hematoxylin	AMRESCO	517-28-2
Eosin Y Stain Solution	Solarbio	G1100
3% hydrogen peroxide	Hengjian	H44023919
Anti-Mouse-HRP	Antibody Dignostica	D-3001
Anti-Rabbit-HRP	Antibody Dignostica	D-3002
Liquid DAB+ Substrate Chromogen System	Dako	K3468
Trypan blue	Multi Sciences	T0021
Blocker BSA	ThermoFisher	37525
DAPI Staining Solution	Beyotime	C1005
30% Acr-Bis (29:1)	Beyotime	ST003
Ammonium persulfated substitute	Beyotime	ST005
SDS	Beyotime	ST626
TEMED	Thermo	17919
Isopropyl alcohol	SCR	80109218
Tween-20	Bio-light	BL-SJ-0763
75% ethyl alcohol	SCR	80176961
95% ethyl alcohol	SCR	10009164
100% ethyl alcohol	SCR	10009218
GelRed	Biotium	41003
Quick-BLOCK	Biotend	QH-101-0500
Albumin, bovine, fraction V	Bio-light Biotech	BL-SJ-0063
Tris Base	Bio-light Biotech	BL-SJ-0735
Glycine	Bio-light Biotech	BL-SJ-0337
Sodium chloride	Bio-light Biotech	BL-SJ-0650
Disodium hydrogenphosphate, anhydrous	Sango Biotech	A610404-0500
Sodium citrated tribasic dihydrate	Sango Biotech	A100101-0500
Citric acid, anhydrous	Sango Biotech	A501702-0500
Advanced DMEM/F-12	ThermoFisher	12634028
CellCounting-Lite 3D Luminescent Cell Viability Assay	Vazyme	DD1102
Corning Matrigel Growth Factor Reduced (GFR) Basement Membrane Matrix, Phenol Red-free, LDEV-free	Corning	356231
Suspension culture plate 6 well	Greiner	657185
Regular Agarose	Baygene	BY-R0100
Kits
Rneasy Mini kit	Qiagen	BJ005301
CCK-8 Cell Counting Kit	Vazyme	A311-02-AA
CellTiter-Glo luminescent cell viability assay	Promega	G7571
BCA protein assay kit	Thermo Scientific	23225
Dual-Luciferase Assay kit	Vazyme	DL101-01
Liperfluo assay kit	Dojindo	L248
MDA assay kit	Dojindo	M496
ChIP Assay Kit	Beyotime	P2078
Plasmids
His-URI	LoGENBIO
Flag-SCD1	LoGENBIO	P211214007
HA-UB	LoGENBIO
Myc-p53	Sino Biological	HG10182-CM
HA-MDM2	Sino Biological	HG11206-CY
p53-R249S	Addgene	16438
p53-R273H	Addgene	16439
pGL3-SCD1	LoGENBIO	P220223005
Flag-TRIM28	Vigene Biosciences	CH831297
Antibodies	SOURCE	IDENTIFIER
Western Blot
URI	Proteintech	11277-1-AP
SREBP1	Santa Cruz	sc-13551
SCD1	ABclonal	A16429
FASN	ABclonal	A19050
FADS2	ABclonal	A10270
GPX4	ABclonal	A11243
GCLM	ABclonal	A11444
GCLC	ABclonal	A4499
SLC7A11	Proteintech	26864-1-AP
ACSL4	Proteintech	22401-1-AP
MDM2	ABclonal	A13327
Myc-Tag	ABclonal	AE010
Flag-Tag	ABclonal	AE005
His-Tag	ABclonal	AE003
HA-Tag	ABclonal	AE008
ACC	CST	3676
TRIM28	Proteintech	15202-1-AP
p53	Proteintech	10442-1-AP
p21	Proteintech	10355-1-AP
USP5	ABclonal	A4202
USP7	ABclonal	A13564
USP14	ABclonal	A19589
Actin	Proteintech	66009-1-ig
GAPDH	ABclonal	AC001
GST-Tag	Atagenix	89313
IP
p53	Santa Cruz	sc-126
MDM2	Santa Cruz	sc-965
Flag-Tag	CST	8146
CHIP
SREBP1	Santa Cruz	sc-13551
p53	Santa Cruz	sc-126
IHC, mIHC/IF
URI	Proteintech	11277-1-AP
SCD1	Abcam	ab236868
p53	Santa Cruz	sc-126
Ki67	Abcam	Ab15580
