# Supplementary material for: URI alleviates tyrosine kinase inhibitors-induced ferroptosis by reprogramming lipid metabolism in p53 wild-type liver cancers
Source: Nat Commun. 2023 Oct 7;14:6269. doi: 10.1038/s41467-023-41852-z (PMC10560259; doi:10.1038/s41467-023-41852-z)
Supplement: Supplementary file 12 — Supplementary Data 8 [file 41467_2023_41852_MOESM12_ESM.xlsx]

## Sheet: Sheet1
Supplementary Table 8. The list of primers and oligos
qPCR Primers	Forward 5’ to 3’	Reverse 3' to 5’
URI	AATGCCGTTCGAGAAAGACTCA	CCCCGAGTAAAACAGTGACTTC
SCD1	CCGGACACGGTCACCCGTTG	CGCCTTGCACGCTAGCTGGT
TP53	CCTCAGCATCTTATCCGAGTGG	TGGATGGTGGTACAGTCAGAGC
SREBF1	GCTGCTGACCGACATCGAA	GGGTGGGTCAAATAGGCCAG
FASN	AACTCCAAGGACACAGTCACCAT	CAGCTGCTCCACGAACTCAA
ACACA	GGATGGGCGGAATGGTCTCTTT	GCCAGCCTGTCGTCCTCAATGTC
ACLY	AACGCCAGCGGGAGCACATC	TTGCAGGCGCCACCTCATCG
FADS2	GACCACGGCAAGAACTCAAAG	GAGGGTAGGAATCCAGCCATT
ELOVL1	TCCCTCTACATTGTCTATGAGTTCC	TTCAGTTGGCCTTGACCTTGGCAATACC
ELOVL2	AGGATCCATGGAACATCTAAAGGCCTTTGATG	TTTATTGTGCTTTCTTGTTCATCACTCC
ELOVL3	GGTCCTTCTGCCTTGCAATCTTCAG	TTCACTGGCTCTTGGTCTTGGCTTTGAC
ELOVL4	ACCTTTTCAGATGCGTCTAGTGCTC	TTCAATTTAATCTCCTTTTGCTTTTCC
ELOVL5	CCTTGGACTCACACTGCTGTCTCTG	TTCAATCCTTCCGCAGCTTCCTTGGC
ELOVL6	AGGATCCATGAACATGTCAGTGTTGACTTTAC	TCTATTCAGCTTTCGTTGTTTTCCTC
ELOVL7	AGGATCCATGGCCTTCAGTGATCTTACATCGAGG	AACCACCTGCAGCAAATTTGACTCC
GPAT1	AACCCCAGTATCCCGTCTTT	CAGTCACATTGGTGGCAAAC
GPAT2	GGCTGACGGAGGAGATACTG	AGTTGTGCCAGGTGTGTGAG
GPAT3	ACAGCAGCCTCAAAAACTGG	CAATGGGGGAAGTATGGTTG
GPAT4	TGCCAAATGGGAGGTTTAAG	GCCACCATTTCTTGGTCTGT
AGPAT1	AGGACGCAACGTCGAGAAC	GCAGTACCTCCATCATCCCAAG
AGPAT2	GCCGAGTTCTACGCCAAGG	CGAACCAGCCGATGATGCT
AGPAT3	CTGCTGGTCGGCTTTGTCTT	TCCAGAGTGAGTAGGCGAGG
AGPAT4	CTCAGGGCTAATCATCAACACC	GCTTGAGATGCAATAGGACAGT
AGPAT5	CCGGCTCTACTGCGTCTAC	GTCCTAGCGCATTCTGCCT
LPIN1	AGCCTCATACCCTAATTCGGAT	CCTTTCCGTGGACTTGCTGA
LPIN2	GTGTTCACCTTTTCACGTTCG	CTGCACTGCCGTTGATTTCTA
LPIN3	GGGGCCAGAAGATGGAGTG	GGGACAGTGCTATTGTATCCAC
DGAT1	CAACTACCGTGGCATCCTG	CCTTCAGGAACAGAGAAACCAC
MDM2	TGTTTGGCGTGCCAAGCTTCTC	CACAGATGTACCTGAGTCCGATG
CDKN1A	AGGTGGACCTGGAGACTCTCAG	TCCTCTTGGAGAAGATCAGCCG
GADD45A	CTGGAGGAAGTGCTCAGCAAAG	AGAGCCACATCTCTGTCGTCGT
RRM2B	ACTTCATCTCTCACATCTTAGCCT	AAACAGCGAGCCTCTGGAACCT
FBXW7	GTTTGGTCAGCAGTCACAGGCA	CCACACTTTGAGTGTCCGATCTG
TNFRSF10B	AGCACTCACTGGAATGACCTCC	GTGCCTTCTTCGCACTGACACA
DGAT2	AGCAGGTGATCTTCGAGGAG	CATGGGGCGAAACCAATGTA
18S	CGGCTACCACATCCAAGGAA	GCTGGAATTACCGCGGCT
ChIP Primers	Forward 5’ to 3’	Reverse 3' to 5’
SREBP CHIP-1	CGGACAGGGAGCCAGGACT	AGACAAGCACCTGGGATTT
SREBP CHIP-2	CCTGAGCAGGGATTAAGAGC	TGCAAGCCAATTCACAAGA
SREBP CHIP-3	ATGGTAAGGCTCCTACAGACACG	ACTGCAAGCCAATTCACAAGAA
SREBP CHIP-4	GGACGGAAGACGGGACGGAG	AGAACGGGTGGGTGGGCACT
SREBP CHIP-5	AGTGCCCACCCACCCGTTCT	TTTGGTGCCACCTCGTCCTG
SREBP CHIP-6	GCAGAGGGAACAGCAGATTGC	CTGCCGACACCGACACCACA
SREBP CHIP-7	GTTCGCAGGCGTACCGAGTC	CCACCACTAACATCTCCGTCCC
P53 CHIP-1	GGACGGAGATGTTAGTGGTGG	GCCGAAGGGAATTTGGTG
P53 CHIP-2	TCGCCTGCTGCTGGGTGAAA	TCGGTACGCCTGCGAACAAT
RNA oligo Sequences	Forward 5’ to 3’	Reverse 3' to 5’
Negative control	UUCUCCGAACGUGUCACGUTT	ACGUGACACGUUCGGAGAATT
TP53-1	GUCUGUGACUUGCACGUACTT	GUACGUGCAAGUCACAGACTT
TP53-2	ACUACAACUACAUGUGUAACA	UUACACAUGUAGUUGUAGUGG
TRIM28-1	CAACCUUAUUGUUAUUGAACG	UUCAAUAACAAUAAGGUUGUA
TRIM28-2	CAAGCAAUUCAACAAGUUAAC	UAACUUGUUGAAUUGCUUGAA
SREBP1-1	GAAGACAUGCUUCAGCUUAUC	UAAGCUGAAGCAUGUCUUCGA
SREBP1-2	AAUGAUUUUGUCAUUGAUGGA	CAUCAAUGACAAAAUCAUUGA
LXR-1	GGAGGAGUGUGUCCUGUCAGA	UGACAGGACACACUCCUCCCG
LXR-2	GAUAGUUGACUUUGCUAAACA	UUUAGCAAAGUCAACUAUCUC
CHREBP-1	GGUAUAUCCAGUAUGUGAAGC	UUCACAUACUGGAUAUACCAG
CHREBP-2	CCAAGUGGAAGAAUUUCAAAG	UUGAAAUUCUUCCACUUGGGA
shURI Sequences
URI-1	UAUUAUAAGACAAUUUAUCAG	GAUAAAUUGUCUUAUAAUAUA
URI-2	UCAUUUUCUGCAAAUCUUCUG	GAAGAUUUGCAGAAAAUGAGC
