# Supplementary material for: URI alleviates tyrosine kinase inhibitors-induced ferroptosis by reprogramming lipid metabolism in p53 wild-type liver cancers
Source: Nat Commun. 2023 Oct 7;14:6269. doi: 10.1038/s41467-023-41852-z (PMC10560259; doi:10.1038/s41467-023-41852-z)
Supplement: Supplementary file 13 — Source Data [file 41467_2023_41852_MOESM13_ESM.xlsx]

## Sheet: Fig. 1a
Fig.1a
KEGG_ID	Pathway_Name	S_Gene_Number	TS_Gene_Number	B_Gene_Number	TB_Gene_Number	p_Value	RichFactor
hsa04216	Ferroptosis	6	451	40	8877	0.010216	0.15
hsa01521	EGFR tyrosine kinase inhibitor resistance	12	451	82	8877	0.000882425	0.146341
hsa00532	Glycosaminoglycan biosynthesis - chondroitin sulfate / dermatan sulfate	3	451	21	8877	0.0473861	0.142857
hsa00220	Arginine biosynthesis	3	451	21	8877	0.0473861	0.142857
hsa04973	Carbohydrate digestion and absorption	7	451	49	8877	0.00864053	0.142857
hsa04923	Regulation of lipolysis	8	451	58	8877	0.00712624	0.137931
hsa04115	p53 signaling pathway	10	451	74	8877	0.00380935	0.135135
hsa00603	Glycosphingolipid biosynthesis - globo and isoglobo series	2	451	15	8877	0.0849955	0.133333
hsa01524	Platinum drug resistance	10	451	76	8877	0.00465963	0.131579
hsa03060	Protein export	3	451	23	8877	0.0630283	0.130435
hsa04924	Renin secretion	9	451	71	8877	0.00862318	0.126761
hsa04340	Hedgehog signaling pathway	6	451	48	8877	0.0258763	0.125
hsa04012	ErbB signaling pathway	11	451	88	8877	0.00491884	0.125
hsa04152	AMPK signaling pathway	16	451	129	8877	0.0010799	0.124031
hsa05202	Transcriptional misregulation in cancer	24	451	195	8877	0.000106383	0.123077
hsa04933	AGE-RAGE signaling pathway in diabetic complications	14	451	115	8877	0.00241398	0.121739
hsa04022	cGMP-PKG signaling pathway	21	451	175	8877	0.000364857	0.12
hsa04964	Proximal tubule bicarbonate reclamation	3	451	25	8877	0.0813557	0.12
hsa04925	Aldosterone synthesis and secretion	13	451	109	8877	0.00393284	0.119266
hsa00910	Nitrogen metabolism	2	451	17	8877	0.11497	0.117647
hsa00730	Thiamine metabolism	2	451	17	8877	0.11497	0.117647
hsa04370	VEGF signaling pathway	7	451	61	8877	0.0293857	0.114754
hsa04966	Collecting duct acid secretion	4	451	35	8877	0.0708756	0.114286
hsa00250	Alanine, aspartate and glutamate metabolism	4	451	35	8877	0.0708756	0.114286

## Sheet: Fig. 1c
Fig.1c
JHH1	Sorafenib			Lenvatinib			Regorafenib			Apatinib			Erlotinib			Donafenib
0	97.8937	100.449	101.657	99.6583	99.4288	100.913	96.1293	103.765	100.105	100.304	99.8716	99.8244	95.5482	100.755	103.697	99.5786	98.9765	101.445
5	86.6102	88.1386	91.0888	89.9422	91.2505	93.8707	72.3642	72.7759	77.326	97.2694	99.4038	93.9871	80.7484	83.8503	84.9048	79.8314	77.6038	81.6376
10	52.602	55.9985	54.7939	73.2834	72.7173	67.2472	42.2897	45.6544	45.8998	82.1434	85.858	82.049	76.4935	77.4988	81.7372	68.9344	67.6099	66.1048
20	30.0036	32.7484	31.9585	53.7175	54.2377	54.1191	32.2954	32.1124	30.7815	71.8248	71.6165	71.4396	66.0594	70.7779	76.0299	22.637	22.5768	23.54
HepG2	Sorafenib			Lenvatinib			Regorafenib			Apatinib			Erlotinib			Donafenib
0	98.2008	96.2934	105.506	97.2926	108.262	94.4458	95.359	100.447	104.194	106.176	97.9557	95.8683	99.4596	102.585	97.9558	101.17	98.9915	99.8386
5	56.1974	55.3553	64.8821	86.446	88.1603	91.1295	57.9698	54.6663	60.1088	95.8791	96.2126	87.3252	68.8087	70.9587	67.7749	89.7943	94.998	91.549
10	36.0377	34.9927	32.4563	70.9568	75.6505	76.0586	32.8833	30.238	29.9342	82.72	84.8935	88.8853	57.8477	61.5954	68.6208	59.4191	57.4224	54.6995
20	23.0816	21.093	23.0106	56.2124	55.6716	43.6006	20.1375	20.5299	21.1754	62.0831	67.3015	68.8509	50.4464	53.125	61.6894	41.7507	38.0597	39.0278

## Sheet: Fig. 1d
Fig.1d
JHH1	Blank	Sorafenib	Lenvatinib	Regorafenib	Apatinib	Erlotinib	Donafenib
	0.905817	30.0831	2.03186	35.9418	1.49169	0.760388	19.8199
	1.20499	31.4543	2.64681	36.8144	2.26454	1.11357	17.2853
	0.889197	28.3795	1.81994	34.7784	1.57064	0.714681	23.6842
HepG2	Blank	Sorafenib	Lenvatinib	Regorafenib	Apatinib	Erlotinib	Donafenib
	1.31436	23.3168	1.02846	21.349	1.40346	2.32797	17.7001
	0.813119	20.8849	0.460396	17.1906	0.712871	1.33663	11.7104
	0.872525	18.453	0.820545	17.005	0.961634	1.74134	13.4024

## Sheet: Fig. 1e
Fig.1e
JHH1			HepG2
Ctrl	shURI		Ctrl	shURI
8.548	6.564		8.727	4.681
8.255	6.943		7.99	4.347
8.17	5.932		7.425	3.179

## Sheet: Fig. 1g
Fig.1g
	Ctrl			Ctrl-Sorafenib			shURI			shURI-Sorafenib
JHH1	177	202	236	125	105	95	205	219	163	37	63	55
HepG2	225	236	257	151	144	169	235	229	248	26	45	32

## Sheet: Fig. 1h
Fig.1h
	JHH1-Ctrl			JHH1-shURI
Blank	6.42	5.29	3.26	4.74	3.88	2.04
SORA	20.51	15.72	12.31	38.63	37.3	34.8
	G2-Ctrl			G2-shURI
Blank	2.92	1.7	2.08	5.87	4.59	4.9
SORA	12.91	12.93	11.82	19.33	23.11	21.4

## Sheet: Fig. 1i
Fig.1i
HepG2	Ctrl			shURI
B	103.68	102.904	93.416	102.201	99.161	98.6381
S	62.7619	56.579	61.5682	43.0314	37.1397	28.3973
S+NAC	89.2609	84.9222	84.6302	82.9441	84.9853	83.0797
S+ZVAD	76.6862	74.9826	76.1652	55.1932	55.8769	58.476
S+FER	78.7261	77.6033	76.7902	76.0252	75.405	77.653
S+NEC	69.9314	66.1492	58.7041	49.8124	37.4537	42.1038
S+3MA	56.0702	55.6122	54.9573	45.9203	44.716	33.0956

## Sheet: Fig. 2b
Fig.2b
HepG2	Ctrl			shURI
DG(16:1/18:1/0:0)	0.995337	1.02044	0.984222	0.784309	0.491135	0.764536
PC(2:0/31:0)	0.782064	1.11272	1.10522	1.33865	1.36693	1.35635
PC(10:0/26:1)	0.873142	1.04292	1.08393	1.29584	1.15342	1.22493
PC(22:6/17:1)	0.911404	0.924344	1.16425	0.763952	0.6158	0.724678
PE(P-16:0/22:6)	1.03049	0.987997	0.981508	1.13591	1.15454	1.12883
LPC(35:0/0:0)	1.05666	1.01824	0.925099	1.26856	1.32604	1.16787
PG(16:0/16:0)	1	0.9585	0.854765	1.90747	1.89768	1.58579
PI(18:1/18:1)	0.79401	0.804675	1	0.642482	0.550615	0.610203
TG(14:0/16:1/14:0)	1.02936	0.955419	1.01522	0.797728	0.750201	0.668031
TG(14:0/16:1/16:1)	1.00574	0.962919	1.03134	0.768632	0.666397	0.610274
TG(16:0/16:1/16:1)	0.992462	0.995384	1.01215	0.918205	0.811969	0.75503
TG(16:1/16:1/16:1)	1.0171	0.971482	1.01142	0.763546	0.670306	0.592929
TG(16:1/16:1/18:1)	0.975915	1.0013	1.02279	0.885561	0.793438	0.745498
TG(16:0/18:2/18:2)	0.998404	0.979593	1.022	0.943329	0.847183	0.7893
TG(15:0/22:5/16:0)	0.783943	0.710225	1.50583	1.84076	1.76052	1.77611
TG(17:0/16:0/18:1)	0.938013	1.0471	1.01489	1.15547	1.19203	1.13441
TG(16:1/16:1/18:2)	1.0041	0.964878	1.03102	0.839323	0.738637	0.652165
TG(17:1/18:1/18:2)	0.978467	1.00522	1.01631	0.764283	0.613317	0.583989
TG(18:1/20:2/18:1)	0.969314	1.04746	0.983227	0.529847	0.261361	0.439392

## Sheet: Fig. 2c
Fig.2c
HepG2	Ctrl			shURI
C6:0	1.1916	0.8545	0.9538	0.9651	1.2982	1.3378
C8:0	1.1948	0.902	0.9032	1.2281	1.1689	0.9483
C10:0	1.0941	0.9978	0.9081	5.4023	5.2687	4.3764
C12:0	0.8539	1.0794	1.0667	1.7868	1.7571	1.3152
C14:0	0.9848	1.1286	0.8866	1.1831	1.0166	0.9502
C16:0	1.0314	0.9803	0.9882	1.256	1.0675	1.0507
C17:0	1.0093	1.1908	0.7999	2.547	3.2968	2.9703
C18:0	0.9724	1.0936	0.9339	1.4067	1.3508	1.5095
C20:0	1.0084	1.0761	0.9155	1.5179	1.5126	1.6055
C21:0	0.8497	1.1595	0.9908	4.4394	4.684	3.9338
C22:0	1.3721	1.1976	0.8024	0.9802	1.0137	0.7406
C23:0	1.1149	0.95	0.9351	1.3834	1.46	1.2764
C16:1 n-7	0.9554	0.9326	1.1121	0.7861	0.6999	0.7073
C16:1 n-7, cis	1.0173	1.0704	0.9123	0.8497	0.7283	0.7755
C18:1 n-9	1.1047	0.9863	0.909	0.9359	1.0913	1.1911
C18:1 n-9, cis	1.0595	1.015	0.9254	0.6493	0.7337	0.7682
C18:1 n-12	1.071	1.0146	0.9144	0.9489	1.052	1.208
C18:1 n-12, cis	1.0529	0.9991	0.948	0.203	0.1733	0.1936
C18:2 n-6	1.0744	1.0962	0.8293	0.9801	0.8143	0.871
C20:3 n-6	1.1076	1.0868	0.8056	1.1671	1.0821	1.2445
C20:4 n-6	0.9081	1.0042	1.0876	1.0305	0.9851	0.9605
C20:5 n-3	1.14	1.1059	0.7541	0.6301	1.0121	0.6951
C22:4 n-6	1.1212	0.9811	0.8977	0.99	0.9843	1.0145

## Sheet: Fig. 2d
Fig.2d
HepG2	Ctrl			shURI
16:1(n-7)/16:0	1.00563	1.07146	0.922906	0.684401	0.704043	0.741294
18:1(n-9)/18:0	1.08788	0.924626	0.987494	0.466529	0.549796	0.516133
18:1(n-6)/18:0	1.09472	0.92234	0.982938	0.574205	0.655878	0.673291

[truncated: 75 more sheets: Fig. 2f, Fig. 2h, Fig. 3b, Fig. 3d, Fig. 3e, Fig. 3f, Fig. 3g, Fig. 4b, Fig. 4c, Fig. 4d, Fig. 4g, Fig. 4i, Fig. 4n, Fig. 5b, Fig. 5l, Fig. 5m, Fig. 5n, Fig. 6a, Fig. 6c, Fig. 6g …]
